# Supplementary material for: The association between triglyceride glucose index and arthritis: a population-based study
Source: Lipids Health Dis. 2023 Aug 22;22:132. doi: 10.1186/s12944-023-01899-9 (PMC10463930; doi:10.1186/s12944-023-01899-9)
Supplement: Supplementary file 1 — Supplementary Material 1 [file 12944_2023_1899_MOESM1_ESM.xls]

SEQN	BMI	HYPERTENSION	GENDER	AGE	RACE	EDUCATION.LEVEL	MARITAL.STATUS	PIR	DIABETES	GLUCOSE	ARTHRITIS	TYPE.OF.ARTHRITIS	VIGOROUS.WORK.ACTIVITY	MODERATE.WORK.ACTIVITY	SMOKE	TRIGLYCERIDE	PREGNANCY.STATUS	TyG index
49621	36.87	1	2	28	1	4	1	NA	2	103	1	2	2	2	NA	144	2	8.911395107
49733	42.07	1	2	30	3	4	5	0.34	2	94	1	2	1	1	NA	199	2	9.143452426
44423	31.46	2	1	30	3	5	5	4.29	2	89	1	2	2	2	3	61	NA	7.906363053
44250	30.19	2	2	33	1	4	4	3.13	2	86	1	2	2	2	NA	84	2	8.192016915
48979	25.99	2	1	33	3	2	5	1.19	2	109	1	2	1	1	1	428	NA	10.0573239
50697	48.1	2	2	35	4	5	5	2.64	1	104	1	2	2	2	NA	106	2	8.614682813
49575	31.04	1	1	35	3	3	1	3.87	2	109	1	2	1	1	NA	416	NA	10.02888596
42679	41.44	1	2	37	2	3	1	0.6	2	119	1	2	2	2	2	148	2	9.083188586
49981	31.69	2	1	38	1	5	1	3.2	2	89	1	2	1	1	NA	141	NA	8.74424908
42542	37.73	1	2	39	4	4	3	1.63	2	102	1	2	2	2	NA	442	2	10.02313551
44291	23.02	2	2	39	3	4	3	0.75	1	107	1	2	1	1	1	177	2	9.155831386
49626	25.09	2	2	40	3	4	6	0.35	2	77	1	2	1	1	1	88	2	8.127995056
47938	26.33	2	1	40	3	1	4	0.86	2	93	1	2	2	1	1	87	NA	8.305360431
49208	32.76	2	2	41	4	4	4	1.61	2	108	1	2	2	2	1	68	2	8.208491752
45839	20.21	2	2	44	3	3	1	1.23	2	86	1	2	2	1	1	69	2	7.99530662
48497	29.58	1	2	45	3	5	1	5	2	106	1	2	2	2	NA	98	NA	8.555259392
49222	26.06	1	2	45	5	2	6	0.78	2	102	1	2	2	2	1	86	NA	8.386172929
48054	42.36	1	2	45	4	5	4	4.96	2	91	1	2	2	2	NA	63	NA	7.960847052
43994	24.67	1	1	46	3	3	3	4.62	2	90	1	2	2	2	1	271	NA	9.408781311
48051	34.67	1	1	46	3	2	5	1.15	1	122	1	2	2	2	NA	228	NA	9.540219493
50364	27.49	1	2	46	4	4	5	0.62	2	92	1	2	2	2	1	129	NA	8.688453801
45320	16.84	2	2	46	4	4	4	NA	2	99	1	2	2	2	1	94	NA	8.445267452
51500	34.21	2	2	46	4	4	3	2.45	2	97	1	2	2	1	NA	73	NA	8.172023239
43106	30.74	1	1	46	3	1	1	0.07	2	121	1	2	2	2	NA	66	NA	8.292298107
43124	44.4	1	2	46	3	2	2	1.15	2	99	1	2	2	2	NA	36	NA	7.485491608
43238	25.54	2	1	48	3	2	3	0.99	2	93	1	2	2	2	1	135	NA	8.744727091
49393	23.5	1	1	49	4	4	3	1.42	1	95	1	2	2	2	1	152	NA	8.884610232
46486	29.55	2	1	49	2	4	5	4.6	2	115	1	2	2	2	3	134	NA	8.949624748
49230	29.58	1	2	49	2	1	1	0.4	2	119	1	2	2	2	NA	123	NA	8.898160668
46985	20.17	1	1	49	4	2	1	0.71	2	90	1	2	2	2	1	58	NA	7.8671055
50381	30.07	1	2	50	3	2	4	1.54	1	119	1	2	2	1	NA	2549	NA	11.92943272
51472	32.4	1	1	50	1	4	1	0.64	1	133	1	2	1	1	3	581	NA	10.5619527
43024	30.56	1	2	50	2	4	1	5	2	97	1	2	1	1	1	231	NA	9.323981508
51428	44.48	1	1	50	3	1	3	0.53	2	111	1	2	2	2	1	139	NA	8.950856954
42144	23.74	2	2	51	1	2	4	0.58	2	94	1	2	1	1	1	575	NA	10.20451764
48949	30.7	2	1	51	3	4	1	1.42	2	145	1	2	2	2	1	395	NA	10.26247233
51576	36.66	1	1	51	1	1	1	2.04	1	128	1	2	2	2	1	189	NA	9.400630098
47254	37.17	1	1	51	3	3	1	2.84	1	135	1	2	2	1	3	78	NA	8.568836425
46906	36.51	2	1	52	1	4	1	5	2	122	1	2	2	2	1	319	NA	9.876064967
44603	30.93	1	2	52	4	2	1	0.46	1	155	1	2	2	1	1	182	NA	9.554284623
51356	32.04	2	1	52	3	4	4	3.37	2	98	1	2	2	2	NA	171	NA	9.033483855
50878	30.23	1	2	52	2	4	3	1.06	2	104	1	2	1	1	NA	149	NA	8.955190025
51434	35.58	2	2	52	2	3	5	3.29	1	255	1	2	2	2	1	124	NA	9.66839793
49180	28.41	2	1	52	3	3	3	1.14	2	104	1	2	2	1	1	84	NA	8.382060517
48365	36.06	2	2	53	1	1	1	1.83	2	118	1	2	1	1	3	270	NA	9.675959403
43624	37.79	1	1	53	4	2	1	4.29	1	191	1	2	1	2	NA	113	NA	9.286514066
43242	21.7	1	1	53	3	2	5	1.57	2	111	1	2	2	1	NA	35	NA	7.571731082
46851	32.75	1	2	54	2	1	6	NA	1	127	1	2	2	1	3	221	NA	9.549202607
49838	29.82	2	2	54	1	3	6	1.84	2	92	1	2	2	1	3	151	NA	8.845921233
45763	27.46	1	1	54	4	2	1	3.39	2	89	1	2	2	1	NA	75	NA	8.112977303
49890	37.66	2	2	54	4	2	3	0	2	91	1	2	2	2	NA	52	NA	7.768956045
46221	37.14	1	1	55	3	3	6	1.19	1	389	1	2	2	1	1	317	NA	11.02933394
42626	42.1	1	2	55	4	2	1	4.29	2	115	1	2	2	2	3	51	NA	7.983610581
46238	17.91	2	2	56	3	1	2	0.66	2	88	1	2	2	2	1	92	NA	8.305978211
51379	32.79	1	1	56	4	4	3	5	2	100	1	2	2	2	3	89	NA	8.400659375
47677	37.68	1	2	57	4	2	4	0.57	2	81	1	2	2	2	NA	208	NA	9.038840054
45219	31.08	1	1	57	1	4	3	4.31	2	102	1	2	2	2	1	139	NA	8.866299566
44132	NA	2	2	57	4	2	1	1.53	1	188	1	2	2	2	NA	43	NA	8.304494898
47621	37.84	1	2	58	1	2	3	1.62	3	96	1	2	2	2	3	162	NA	8.958797346
46907	27.1	1	1	58	2	1	5	0.75	1	108	1	2	2	2	1	149	NA	8.992930353
49879	32.82	1	1	58	3	4	1	1.29	1	122	1	2	1	1	3	139	NA	9.045347797
47522	29.8	2	1	58	4	4	1	5	2	111	1	2	2	1	3	106	NA	8.679822115
46819	41.17	2	2	58	1	1	4	0.71	1	212	1	2	2	2	NA	72	NA	8.940105213
50556	33.13	1	1	59	4	3	3	2.45	1	133	1	2	2	2	NA	180	NA	9.390158799
44676	33.97	1	2	59	4	3	2	NA	2	98	1	2	1	2	NA	107	NA	8.564649133
43827	29	1	1	60	3	4	1	3.86	2	126	1	2	1	1	NA	550	NA	10.453053
45319	40.3	1	1	60	3	5	1	5	2	127	1	2	2	2	NA	141	NA	9.099799796
47186	23.3	2	2	60	4	5	1	2.18	2	84	1	2	2	2	1	119	NA	8.516793111
41691	31.98	1	1	60	3	3	1	5	2	91	1	2	2	2	NA	104	NA	8.462103225
51098	27.79	1	2	60	1	4	1	5	2	89	1	2	2	2	3	89	NA	8.284125559
43826	26.87	2	1	60	3	4	1	NA	2	98	1	2	1	1	3	73	NA	8.182279739
48159	23.83	1	1	61	4	4	3	2.35	1	175	1	2	2	1	2	450	NA	10.58088638
47233	31.13	1	2	61	1	1	1	0.65	1	197	1	2	2	2	NA	300	NA	10.29383902
45367	26.94	2	2	61	1	1	4	1.08	2	97	1	2	2	2	NA	135	NA	8.786838576
47911	32.4	1	2	61	4	3	1	5	2	138	1	2	2	2	NA	124	NA	9.05438807
42402	24.28	2	2	61	1	4	1	2.5	2	90	1	2	2	2	NA	76	NA	8.13739583
51493	31.31	2	1	62	1	5	3	5	2	101	1	2	2	2	3	369	NA	9.83276998
45826	30.94	2	2	62	3	4	1	1.49	2	99	1	2	2	1	NA	155	NA	8.945397786
47068	23.88	1	2	62	4	2	2	1.15	1	224	1	2	2	2	NA	153	NA	9.748936793
47010	32.41	1	2	62	2	3	1	NA	1	387	1	2	2	2	NA	145	NA	10.24201125
41748	28.91	2	2	62	1	3	3	0.73	1	178	1	2	2	2	NA	139	NA	9.423110303
44614	26.01	2	2	62	4	2	2	0.88	2	82	1	2	2	2	1	51	NA	7.645397699
45109	24.08	1	1	63	1	4	1	NA	2	128	1	2	2	1	3	279	NA	9.790094865
42531	NA	1	2	63	4	5	2	0.98	1	117	1	2	2	2	3	211	NA	9.420884888
44465	38.45	1	2	63	2	5	2	2.31	2	95	1	2	2	1	3	161	NA	8.942134076
50429	30.66	2	1	63	3	2	1	0.9	2	113	1	2	2	1	3	142	NA	8.990067696
43749	21.04	2	1	63	2	3	1	1.97	2	55	1	2	2	2	1	142	NA	8.270013062
50278	30.63	1	2	63	4	4	1	2.19	1	101	1	2	1	2	3	122	NA	8.725994381
51430	30.66	2	1	63	3	1	1	1.07	1	129	1	2	2	2	NA	83	NA	8.585505832
47109	16.96	2	1	63	4	2	3	0.77	2	84	1	2	2	2	1	33	NA	7.23417718
51213	25.23	1	1	64	4	1	4	1.69	2	102	1	2	2	2	1	77	NA	8.275631055
48948	20.57	1	2	64	3	4	3	5	2	107	1	2	2	2	3	70	NA	8.228176896
43632	35.33	2	2	65	2	3	4	0.53	2	93	1	2	2	1	NA	108	NA	8.52158354
48859	29.57	1	1	65	4	2	1	1.42	2	106	1	2	2	2	3	71	NA	8.232971791
44569	26.49	1	1	66	3	3	1	1.49	2	96	1	2	1	1	NA	240	NA	9.351839934
42287	24.83	2	2	66	4	4	3	2.6	2	123	1	2	2	1	1	118	NA	8.889721799
44811	37.92	1	2	67	3	2	1	2.16	1	105	1	2	1	2	NA	204	NA	9.278933163
41616	33.37	1	2	67	4	2	3	1.11	2	83	1	2	2	2	3	82	NA	8.132412675
43414	21.93	2	1	67	4	4	1	0.81	2	115	1	2	2	2	2	79	NA	8.4212328
47778	31.54	1	2	67	3	2	1	1	1	106	1	2	2	2	1	64	NA	8.129174997
42867	25.27	2	1	68	4	4	5	3.41	2	104	1	2	2	2	1	185	NA	9.171599544
47668	27.49	2	2	68	4	2	3	1.15	2	92	1	2	2	1	NA	146	NA	8.812248018
43302	39.98	1	2	68	3	3	1	2.83	1	221	1	2	2	2	3	117	NA	9.467189456
46909	33.02	2	1	68	3	4	1	4.86	2	133	1	2	2	1	3	93	NA	8.729801441
43018	35	1	2	68	1	1	5	0.7	2	101	1	2	1	1	NA	83	NA	8.340813944
42764	23.56	1	2	68	4	2	3	0.71	2	105	1	2	2	2	1	64	NA	8.119696253
46477	38.18	1	1	68	3	4	2	2.32	1	94	1	2	2	2	3	50	NA	7.762170607
46037	32.37	1	1	69	2	2	5	0.8	1	188	1	2	2	2	3	230	NA	9.981374091
43592	27.09	1	2	69	3	3	1	1.29	2	109	1	2	1	1	3	212	NA	9.354786976
51487	37.71	1	2	70	1	1	1	NA	2	101	1	2	2	2	NA	228	NA	9.351318965
45277	34.82	1	1	70	3	4	1	NA	2	112	1	2	1	1	3	192	NA	9.282847063
44862	32.4	1	1	70	3	4	1	5	2	113	1	2	1	2	3	107	NA	8.707069473
47055	26.91	2	2	70	3	4	1	5	2	93	1	2	2	2	NA	72	NA	8.116118432
49552	28.6	1	2	71	3	4	3	1.83	2	99	1	2	2	2	2	256	NA	9.447150114
41675	24.53	2	2	71	3	3	2	1.15	1	139	1	2	2	2	1	225	NA	9.657427155
47620	33.41	2	2	71	1	1	1	0.87	2	115	1	2	2	2	NA	211	NA	9.403643081
48826	33.69	1	1	71	3	3	1	2.14	1	113	1	2	2	1	3	137	NA	8.954221564
46781	29.79	1	2	71	4	2	1	1.42	2	109	1	2	2	2	NA	98	NA	8.58316818
46388	NA	1	2	71	3	4	1	2.78	2	97	1	2	2	2	NA	71	NA	8.144243675
50101	36.87	1	1	72	3	3	5	1.47	3	147	1	2	2	1	3	165	NA	9.40323088
43240	32.79	1	2	72	2	2	3	3.29	2	115	1	2	1	1	3	157	NA	9.108030753
42541	42.29	1	2	72	1	1	2	3.82	1	140	1	2	2	2	NA	108	NA	8.930626469
44010	33.93	1	2	72	1	1	1	1.42	1	130	1	2	2	2	NA	104	NA	8.818778169
47551	16.97	2	1	72	4	2	3	1.3	2	94	1	2	2	2	1	85	NA	8.292798858
43546	23.88	1	2	72	4	4	2	1.47	2	117	1	2	2	2	NA	78	NA	8.425735581
47203	28.47	1	1	73	4	5	1	4.29	2	106	1	2	2	2	NA	241	NA	9.455088847
46275	29.36	1	2	73	4	3	3	1.06	1	89	1	2	2	2	NA	94	NA	8.338783971
46140	33.7	1	1	73	3	4	1	1.14	2	110	1	2	2	2	3	68	NA	8.22684089
44634	23.02	1	1	74	4	1	1	1.02	2	108	1	2	2	2	1	150	NA	8.999619341
46950	31.25	1	2	74	2	1	5	0.61	1	131	1	2	2	2	NA	134	NA	9.079889943
43550	40.41	1	1	74	4	4	3	4.04	2	148	1	2	2	2	3	103	NA	8.938794081
50679	32.35	1	2	74	3	3	2	1.18	1	117	1	2	2	2	NA	53	NA	8.039318668
46936	22.08	2	1	75	2	3	1	5	2	142	1	2	2	1	NA	118	NA	9.033364502
49912	33.47	1	1	75	3	3	1	2.14	2	124	1	2	2	2	3	84	NA	8.557951184
50551	36.54	1	1	76	3	3	1	3.65	1	118	1	2	2	1	3	230	NA	9.515616753
47335	24.36	1	1	76	3	1	1	0.94	1	100	1	2	2	2	1	228	NA	9.341368634
50740	25.35	2	2	76	3	3	1	3.14	2	93	1	2	2	2	3	158	NA	8.902047346
46528	28.12	1	1	76	3	4	1	2.78	2	104	1	2	2	1	3	130	NA	8.818778169
45293	19.11	2	2	76	1	3	4	0.73	2	100	1	2	2	2	NA	113	NA	8.639410824
51100	22.6	1	2	76	4	2	3	NA	2	91	1	2	2	2	NA	72	NA	8.094378445
41725	26.36	2	2	77	3	3	2	1.05	2	110	1	2	2	1	NA	219	NA	9.396404915
45340	24.2	2	1	78	2	2	1	4.75	2	100	1	2	1	1	3	115	NA	8.656955134
44988	27.35	1	1	79	3	4	1	1.83	2	103	1	2	1	2	3	281	NA	9.579936477
48858	24.49	2	2	80	5	4	2	1.38	1	206	1	2	2	2	NA	500	NA	10.84933709
43682	29.83	1	2	80	3	3	2	2.02	2	143	1	2	2	2	3	372	NA	10.1885913
44521	27.91	1	2	80	3	2	2	NA	1	163	1	2	2	2	3	203	NA	9.713808999
42454	21	2	2	80	3	2	2	1.15	2	95	1	2	2	1	NA	189	NA	9.102476726
42342	29.27	1	1	80	3	4	1	2.23	2	111	1	2	1	1	3	167	NA	9.134376833
49181	21.71	2	1	80	3	1	1	1	2	109	1	2	2	2	1	160	NA	9.073374517
47210	29.68	1	2	80	4	5	2	1.46	1	117	1	2	2	2	3	142	NA	9.024853812
44804	21.88	1	2	80	3	3	2	2.31	2	122	1	2	2	1	NA	139	NA	9.045347797
41641	34.1	1	2	80	3	4	2	NA	2	99	1	2	2	2	NA	114	NA	8.638171118
50537	24.94	1	1	80	2	5	2	1.23	2	123	1	2	2	2	3	108	NA	8.801168402
47070	33.05	1	2	80	4	4	3	1.14	1	116	1	2	2	2	NA	104	NA	8.70483391
47821	30.82	2	2	80	2	1	1	NA	1	163	1	2	2	2	NA	99	NA	8.99572287
44508	47	1	2	80	4	1	2	NA	1	165	1	2	2	2	NA	94	NA	8.956093076
45804	25.81	2	1	80	3	3	1	3.29	3	123	1	2	2	1	NA	69	NA	8.353143679
51096	20.66	2	1	25	3	2	5	2.91	2	87	1	1	2	1	1	105	NA	8.426721288
41749	27.84	2	2	28	1	4	1	2.1	2	95	1	1	2	1	NA	61	2	7.971603575
51257	29.02	2	2	32	3	2	1	0.9	2	97	1	1	2	2	1	118	2	8.652248422
45231	24.82	2	2	32	3	3	1	0.77	2	97	1	1	1	1	1	77	2	8.22536922
50087	34.75	1	2	36	2	2	6	0.47	2	163	1	1	2	1	1	172	2	9.548097497
50850	23.42	2	2	38	2	4	1	2.42	2	97	1	1	2	2	NA	65	2	8.055951068
43529	37.7	1	2	38	3	4	5	2.32	1	124	1	1	2	1	NA	43	2	7.888334501
43333	23.04	1	1	38	4	2	4	0.95	2	106	1	1	1	1	1	119	NA	8.749415407
49365	38.78	2	2	39	3	2	6	3.49	2	106	1	1	1	1	3	164	2	9.070158341
48721	33.91	2	2	39	3	3	6	2.22	2	95	1	1	2	2	1	36	2	7.444248649
46834	72.56	1	1	39	3	5	4	NA	2	114	1	1	2	2	NA	122	NA	8.847072313
46532	28.57	2	1	40	3	4	3	1.16	2	106	1	1	1	1	1	298	NA	9.6673854
42575	26.88	2	2	41	3	3	1	3.77	2	84	1	1	2	1	2	107	2	8.410498453
48610	33.94	1	2	43	4	2	1	4.12	2	101	1	1	2	2	1	58	2	7.982416347
47659	27.56	1	1	43	3	5	1	5	2	99	1	1	2	2	NA	114	NA	8.638171118
50688	23.18	2	2	44	3	4	6	5	2	136	1	1	2	2	3	157	2	9.275753511
48336	26.91	2	2	44	3	3	1	4.07	2	89	1	1	2	2	1	90	2	8.29529886
44972	34.38	1	1	44	4	4	1	2.98	2	99	1	1	1	1	NA	189	NA	9.143719685
51218	26.84	2	1	44	3	5	1	5	2	108	1	1	2	2	3	162	NA	9.076580382
46597	34.76	2	1	45	2	2	1	2.42	1	127	1	1	2	2	NA	189	NA	9.392786921
43280	20.06	2	2	45	3	5	1	5	2	92	1	1	2	2	1	165	NA	8.93458687
44785	32.87	2	1	46	4	5	1	5	2	95	1	1	2	1	NA	173	NA	9.014021306
47564	32.23	2	2	46	3	4	1	0.52	2	103	1	1	1	1	1	90	NA	8.441391478
51355	22.49	2	2	48	3	3	1	0.57	2	106	1	1	1	1	1	206	NA	9.298168082
47337	44.93	1	2	48	4	3	1	0.68	2	107	1	1	2	2	3	130	NA	8.847216104
43896	30.51	2	2	48	3	4	3	NA	2	89	1	1	2	1	1	129	NA	8.655301594
44750	35.09	2	2	49	3	3	1	2.02	2	107	1	1	2	2	1	463	NA	10.11740871
46375	29.26	2	1	49	3	4	1	5	2	86	1	1	1	2	NA	170	NA	8.896998553
47590	21	2	2	49	3	4	5	2.31	2	95	1	1	2	2	3	167	NA	8.978723523
50376	25.71	2	2	49	3	2	1	5	2	99	1	1	2	2	3	94	NA	8.445267452
42152	32.06	2	2	49	4	2	4	1.51	2	91	1	1	2	1	NA	78	NA	8.174421153
46425	28.83	2	1	50	4	5	1	4.8	2	101	1	1	1	1	NA	114	NA	8.658171785
46102	24.02	2	2	50	3	5	5	3.92	2	84	1	1	2	2	NA	54	NA	7.726653665
48636	25.29	1	1	51	4	2	1	2.91	2	105	1	1	2	2	1	550	NA	10.27073145
46794	33.98	1	2	51	3	4	3	0.17	2	99	1	1	2	2	NA	363	NA	9.796375504
50108	32.88	1	1	51	3	4	1	5	1	231	1	1	2	1	3	129	NA	9.609082934
42546	42.4	1	1	51	3	2	1	2.48	3	94	1	1	2	1	3	79	NA	8.219595454
43492	25.39	2	2	51	3	4	3	3.71	2	100	1	1	2	1	3	59	NA	7.989560449
44624	20.37	1	1	52	3	2	1	0.93	2	103	1	1	2	2	2	165	NA	9.047527282
41690	30.95	1	1	52	1	5	1	5	2	123	1	1	2	2	3	108	NA	8.801168402
48552	21.22	2	2	52	3	5	1	5	2	92	1	1	1	2	NA	78	NA	8.185350223
41729	38.63	1	1	53	3	2	1	5	2	123	1	1	2	2	3	331	NA	9.92115555
51107	23.78	2	1	53	3	1	1	0.91	3	105	1	1	2	1	1	198	NA	9.2490802
51427	24.88	1	2	53	3	4	1	5	2	97	1	1	2	2	1	142	NA	8.837390856
43271	46.09	1	2	53	3	4	4	0.69	2	103	1	1	2	1	3	69	NA	8.175688312
44778	29.25	2	2	53	3	3	1	0.73	2	103	1	1	2	2	NA	67	NA	8.146274427
51497	28.07	1	2	54	3	3	3	0.5	1	261	1	1	2	1	NA	298	NA	10.56846671
42452	31.58	1	1	54	5	4	1	2.7	2	100	1	1	2	1	3	230	NA	9.350102314
47523	21.87	2	2	54	3	5	2	0.87	2	82	1	1	1	2	3	94	NA	8.256866849
41981	48.47	1	2	55	1	5	3	5	2	115	1	1	2	1	NA	219	NA	9.440856678
41570	20.62	2	1	55	3	1	4	0.76	2	114	1	1	2	2	1	141	NA	8.991811158
51258	28.28	1	2	56	4	5	1	1.55	2	94	1	1	2	2	NA	134	NA	8.747987402
45556	21.9	2	2	56	3	4	1	4.86	2	96	1	1	2	2	3	76	NA	8.201934351
46193	24.01	1	2	57	3	5	1	5	2	94	1	1	2	2	NA	126	NA	8.686429509
43680	31.17	2	2	57	2	5	1	5	2	100	1	1	1	1	NA	107	NA	8.58485184
42309	33.16	1	2	58	1	3	1	3.13	1	87	1	1	2	2	NA	210	NA	9.119868469
48414	33.95	2	2	58	3	4	3	0.87	1	440	1	1	2	1	1	182	NA	10.59763423
44720	31.38	1	1	58	3	4	1	5	3	134	1	1	2	1	3	182	NA	9.408699306
51197	26.55	1	1	58	1	5	1	5	1	159	1	1	2	2	NA	127	NA	9.219944108
48033	24.1	1	1	58	3	5	1	5	2	97	1	1	2	2	3	99	NA	8.476683648
50998	28.48	2	2	58	4	5	1	5	2	84	1	1	2	2	NA	65	NA	7.912056888
43593	28.05	2	1	58	4	3	1	NA	2	100	1	1	2	2	NA	46	NA	7.740664402
46651	NA	2	2	59	2	4	1	1.25	2	122	1	1	2	2	NA	336	NA	9.927985024
44866	22	2	1	59	3	3	1	0.7	2	128	1	1	2	2	1	168	NA	9.282847063
50936	23.66	2	2	59	3	5	1	5	2	104	1	1	2	1	NA	101	NA	8.566364235
45225	25.44	2	1	59	3	3	1	0.88	2	104	1	1	2	2	NA	73	NA	8.24170316
41993	19.67	2	2	59	3	5	1	5	2	102	1	1	2	2	1	61	NA	8.042699497
41694	26.06	1	2	60	2	4	3	NA	2	94	1	1	2	2	3	314	NA	9.599540588
44661	34.2	2	2	60	3	4	1	0.33	2	96	1	1	2	2	NA	274	NA	9.484329117
49562	32.24	1	1	60	3	5	1	5	2	105	1	1	1	1	3	237	NA	9.428873311
49644	26.9	2	1	60	3	5	1	5	2	99	1	1	1	1	3	220	NA	9.295600216
42340	32.35	1	2	60	1	1	4	0.87	2	90	1	1	1	1	NA	175	NA	8.971448464
42629	36.06	1	2	60	1	1	4	1.02	1	124	1	1	2	9	NA	157	NA	9.18338019
41796	NA	1	2	60	4	3	2	1.35	1	175	1	1	2	2	NA	137	NA	9.391619719
50625	27.9	1	2	60	2	4	1	5	1	101	1	1	2	2	NA	124	NA	8.742254902
49035	36.67	1	2	60	3	5	1	5	2	91	1	1	2	2	NA	120	NA	8.605204069
46468	24.51	1	2	60	4	2	1	2.77	2	116	1	1	2	2	NA	109	NA	8.751790893
50910	25.08	2	2	60	3	3	2	2.15	2	113	1	1	2	1	NA	96	NA	8.59858883
42517	29.13	1	2	60	4	5	3	5	2	100	1	1	2	1	3	93	NA	8.444622499
43383	27.6	1	2	60	3	5	1	5	2	106	1	1	2	2	NA	86	NA	8.42463921
48823	29.69	1	2	60	3	5	1	5	2	103	1	1	1	1	NA	84	NA	8.372398607
49272	23.31	1	2	60	3	5	1	2.56	2	87	1	1	2	2	NA	57	NA	7.815812206
47701	21.26	1	1	60	5	5	1	5	2	91	1	1	1	1	3	51	NA	7.749537959
43288	NA	2	2	61	3	3	1	1.07	1	102	1	1	2	2	1	231	NA	9.374243343
49150	25.94	1	2	61	3	3	1	NA	1	146	1	1	2	1	3	205	NA	9.61346942
43413	33.55	2	2	61	3	4	3	0.58	2	113	1	1	2	1	1	160	NA	9.109414453
49339	22.76	2	2	61	2	5	2	5	2	102	1	1	1	1	2	153	NA	8.962263554
41495	25.53	2	1	61	3	5	1	5	3	110	1	1	1	2	3	152	NA	9.031213706
50505	34.43	1	1	61	3	5	1	1.41	2	98	1	1	2	2	3	151	NA	8.909100135
50276	58.7	1	2	61	4	3	2	0.5	2	196	1	1	2	2	NA	145	NA	9.561701221
46979	28.15	2	2	61	3	3	1	2.14	2	106	1	1	2	2	NA	115	NA	8.715224042
51522	26.51	1	2	62	3	4	1	2.92	2	102	1	1	2	2	NA	245	NA	9.433083843
49170	37.17	1	2	62	3	4	1	2.19	1	131	1	1	2	1	NA	152	NA	9.205930663
47790	28.59	2	1	62	3	5	1	5	2	103	1	1	1	1	3	151	NA	8.958861644
47319	34.86	2	2	62	1	4	1	2.14	2	106	1	1	2	2	NA	144	NA	8.940105213
47274	39.76	1	2	62	1	4	3	5	1	124	1	1	1	1	NA	125	NA	8.955448122
48623	26.37	1	1	62	3	5	1	5	2	128	1	1	1	1	NA	108	NA	8.84101431
50810	28.41	2	1	62	4	5	1	5	2	117	1	1	2	1	NA	105	NA	8.722987104
42321	29.21	1	2	62	3	4	2	4.95	1	93	1	1	2	2	NA	105	NA	8.493412663
46141	29.61	2	2	62	2	3	1	NA	2	114	1	1	2	2	NA	96	NA	8.607399459
44424	37.38	1	2	62	4	3	1	2.69	2	95	1	1	2	2	NA	87	NA	8.32663783
49177	43.14	1	2	63	1	2	3	2.39	1	97	1	1	1	2	NA	317	NA	9.640465572
43500	27.68	2	1	63	3	4	1	5	2	110	1	1	1	1	3	151	NA	9.024613022
42900	36.77	1	1	63	4	5	1	5	1	128	1	1	2	2	NA	142	NA	9.114710141
43441	32.66	2	2	63	3	2	1	1.64	2	102	1	1	2	2	3	135	NA	8.837100411
45087	34.83	2	2	63	5	5	3	1.18	2	105	1	1	1	1	NA	122	NA	8.764834214
50170	23.3	1	2	63	2	1	5	NA	2	98	1	1	2	2	NA	87	NA	8.357728417
51175	21.11	2	1	63	3	3	1	NA	2	103	1	1	2	2	1	83	NA	8.360422415
51451	36.42	1	2	63	3	4	1	1.07	2	115	1	1	2	1	NA	81	NA	8.446234102
50517	36.53	2	1	63	3	4	1	4.38	2	103	1	1	2	2	3	67	NA	8.146274427
46095	34.74	1	1	64	1	2	1	0.68	2	120	1	1	2	2	3	220	NA	9.487972109
48284	27.5	2	1	64	3	3	1	1.46	2	103	1	1	2	1	3	149	NA	8.945528114
44791	28.31	1	1	64	2	4	1	NA	3	122	1	1	2	1	NA	135	NA	9.016148643
44455	31.42	2	2	64	3	3	1	NA	2	94	1	1	1	2	NA	105	NA	8.504107952
48740	26.66	1	2	64	4	2	6	0.73	2	118	1	1	2	1	NA	82	NA	8.484256691
45788	41.05	1	2	64	2	5	1	NA	1	186	1	1	2	2	NA	72	NA	8.809265612
46343	42.52	1	2	65	4	2	1	2.92	1	222	1	1	2	2	3	324	NA	10.49027372
51018	30.16	1	2	65	3	2	1	2.5	1	128	1	1	2	2	3	296	NA	9.849242538
42632	27.38	1	2	65	3	4	1	5	2	102	1	1	2	1	NA	170	NA	9.06762407
41946	32.26	1	2	65	4	3	2	1.83	2	121	1	1	2	1	3	129	NA	8.962455769
49633	24.61	2	2	65	3	3	1	3.15	2	92	1	1	2	1	3	72	NA	8.105307516
46126	26.8	2	2	65	3	2	2	1.13	2	95	1	1	2	1	1	66	NA	8.050384453
46761	27.17	2	2	65	4	4	3	1.68	2	100	1	1	2	2	NA	63	NA	8.055157732
42099	36.66	1	1	66	3	5	1	4.38	2	111	1	1	2	2	3	181	NA	9.214880052
50771	31.58	1	2	66	3	5	3	4.29	2	112	1	1	2	2	NA	123	NA	8.837536046
44090	35.09	1	2	66	3	1	3	0.9	2	97	1	1	2	2	3	108	NA	8.563695025
44550	29.71	2	2	66	2	4	2	1.14	2	107	1	1	2	2	NA	96	NA	8.544029845
46394	33.51	1	1	66	3	4	6	5	2	100	1	1	2	1	3	96	NA	8.476371197
42544	35.99	1	2	67	1	1	1	2.19	3	130	1	1	1	1	NA	328	NA	9.967400878
45987	42.07	1	1	67	3	3	1	2.34	2	95	1	1	2	2	3	287	NA	9.520211927
45496	26.2	1	2	67	3	4	1	5	2	112	1	1	2	2	NA	228	NA	9.45469732
47752	31.74	1	2	67	1	2	3	0.78	1	427	1	1	2	2	NA	210	NA	10.71074436
45348	24.96	2	2	67	3	5	3	5	2	96	1	1	2	2	NA	150	NA	8.881836305
44208	33.24	1	1	67	4	4	1	3.86	1	195	1	1	2	2	3	111	NA	9.289382579
45298	32.24	1	2	67	3	2	1	1.97	2	104	1	1	1	1	NA	110	NA	8.651724084
44117	24.19	2	2	67	4	2	2	1.46	2	96	1	1	2	2	NA	106	NA	8.534640105
42599	29.61	2	2	67	3	3	1	2.14	2	94	1	1	2	1	3	98	NA	8.43511508
45553	22.75	1	2	68	3	4	1	4.64	2	83	1	1	2	2	NA	267	NA	9.312942086
46189	36.01	1	2	68	3	1	1	1.31	2	108	1	1	2	2	NA	144	NA	8.958797346
49137	41.12	1	2	68	3	5	1	NA	2	105	1	1	2	2	NA	142	NA	8.916640227
46368	33.52	1	2	68	2	5	1	5	2	97	1	1	2	2	NA	127	NA	8.725750884
45311	35.34	1	1	68	4	2	1	2.92	1	150	1	1	2	2	3	90	NA	8.817297784
44774	26.44	2	2	68	3	3	5	1.18	2	91	1	1	2	1	NA	71	NA	8.080392203
49413	27.68	2	2	69	1	1	1	1.06	2	107	1	1	2	2	NA	167	NA	9.097675466
42746	21.22	2	2	69	3	5	1	4.75	2	97	1	1	2	2	NA	165	NA	8.987509272
45421	26.19	2	2	69	1	3	1	0.88	2	95	1	1	2	2	NA	104	NA	8.50512061
45278	34.08	1	1	69	3	4	1	3.65	2	140	1	1	2	2	3	55	NA	8.255828427
51058	32.13	1	2	69	3	1	2	0.73	2	97	1	1	2	2	3	36	NA	7.465082736
46885	37.02	1	2	70	1	1	1	NA	2	107	1	1	2	2	NA	212	NA	9.336267929
41652	26.43	1	2	70	5	5	1	3.21	2	87	1	1	2	1	NA	134	NA	8.670600738
48504	20.78	2	2	70	3	2	2	1.01	1	141	1	1	2	1	1	96	NA	8.819960901
50549	28.07	1	1	70	1	1	1	0.88	2	103	1	1	2	2	NA	46	NA	7.770223204
50185	31.31	1	2	70	4	5	2	2.88	2	99	1	1	2	2	NA	42	NA	7.639642288
47757	24.61	2	1	70	3	3	1	2.29	2	128	1	1	2	2	3	22	NA	7.249925537
41579	19.12	2	2	71	3	3	1	3	2	109	1	1	2	2	3	150	NA	9.008835996
48704	27.67	2	2	71	1	4	1	3.52	2	100	1	1	2	1	NA	130	NA	8.779557456
41952	34.22	2	2	71	3	5	1	5	2	101	1	1	2	2	3	105	NA	8.575933686
51617	30.97	1	2	71	2	1	1	2.84	2	109	1	1	2	2	NA	76	NA	8.328934042
42172	34.31	1	2	71	4	3	2	3.65	1	145	1	1	2	2	NA	46	NA	8.112227958
46857	28.32	1	2	72	3	2	1	3.92	2	102	1	1	2	2	3	188	NA	9.168267596
49736	27.58	1	2	72	2	3	1	4.75	2	106	1	1	2	2	NA	121	NA	8.766082459
42484	42.44	1	2	72	3	4	1	5	1	71	1	1	2	2	NA	100	NA	8.174702882
42120	23.57	2	1	72	5	5	2	5	2	113	1	1	2	2	NA	95	NA	8.58811753
48005	31.14	1	2	73	3	3	1	1.79	1	114	1	1	2	2	NA	309	NA	9.776392545
43016	21.92	1	2	73	3	3	1	2.1	2	94	1	1	2	2	3	147	NA	8.840580188
45444	26.57	2	1	73	3	3	1	0.75	2	93	1	1	2	2	3	134	NA	8.737292113
42769	26.7	1	2	73	3	4	2	3.27	2	109	1	1	2	2	3	86	NA	8.452547998
44296	33.43	1	2	73	3	3	1	2.14	1	133	1	1	2	2	NA	84	NA	8.628018747
43813	27.56	1	1	73	3	5	1	4.64	2	108	1	1	2	2	NA	76	NA	8.319717387
45499	37.65	2	1	73	3	4	2	5	2	109	1	1	2	2	NA	44	NA	7.782390336
41516	36.95	1	2	74	3	1	1	1.68	1	422	1	1	2	2	3	514	NA	11.5940814
47322	35.24	2	1	74	1	1	3	1.18	2	124	1	1	2	2	3	362	NA	10.0187786
49659	27.22	1	2	74	3	1	2	4.52	1	149	1	1	2	2	1	294	NA	9.994378893
46501	30.74	2	2	74	3	2	2	2.01	2	98	1	1	2	2	3	134	NA	8.789660098
49366	24.67	2	2	74	2	1	1	1.66	2	103	1	1	2	2	NA	118	NA	8.712266432
49247	32.25	2	2	74	3	5	1	5	2	112	1	1	2	2	3	99	NA	8.620471541
46334	30.29	1	2	75	1	4	2	3.23	2	132	1	1	1	1	NA	285	NA	9.842143922
46255	NA	1	1	75	3	2	3	1.54	1	249	1	1	2	2	3	251	NA	10.34975866
47614	29.63	1	2	75	3	1	2	1.56	2	102	1	1	2	2	3	248	NA	9.445254379
48657	27.98	1	2	75	2	3	2	1.47	2	105	1	1	2	2	NA	176	NA	9.131297165
44462	33.2	2	1	75	3	5	1	4.64	2	116	1	1	2	2	1	145	NA	9.037176753
48086	26.36	1	1	75	3	4	1	2.19	2	108	1	1	2	2	NA	114	NA	8.725182495
47396	23.82	1	2	75	2	5	3	1.27	2	98	1	1	2	2	NA	112	NA	8.610319169
45447	30.37	1	2	75	3	1	2	NA	2	125	1	1	2	2	NA	105	NA	8.789126907
45366	38.73	1	2	75	4	2	2	1.76	1	146	1	1	2	2	3	64	NA	8.449342525
46315	32.55	1	2	76	3	4	1	NA	1	125	1	1	2	2	NA	187	NA	9.366275174
43447	22.49	1	2	76	3	5	2	5	2	99	1	1	2	2	3	105	NA	8.55593302
51396	30.43	2	1	76	3	1	1	3.92	2	108	1	1	2	2	3	103	NA	8.623713035
46636	35.57	1	2	76	3	4	2	NA	2	107	1	1	2	1	NA	86	NA	8.43402895
45950	31.87	2	2	77	3	4	2	2.36	2	96	1	1	2	2	NA	125	NA	8.699514748
41897	30.81	1	1	77	3	5	1	1.65	2	109	1	1	2	1	3	73	NA	8.288660143
48820	30.66	1	1	78	3	4	1	2.19	1	230	1	1	2	2	NA	270	NA	10.34335409
45078	24.38	2	1	78	3	4	3	2.12	2	97	1	1	2	2	3	174	NA	9.040619097
44333	18.87	1	2	78	3	5	1	1.31	2	120	1	1	2	2	3	155	NA	9.137769679
50723	24.66	2	1	78	2	2	2	0.82	2	87	1	1	2	2	NA	86	NA	8.227108234
45561	31.47	1	2	79	3	3	2	1.52	2	114	1	1	2	1	NA	220	NA	9.436678814
45089	29.34	2	1	79	3	1	1	1.47	2	100	1	1	2	2	1	213	NA	9.273315171
47295	21.91	1	2	79	3	5	2	4.81	2	111	1	1	2	2	3	139	NA	8.950856954
48042	23.59	2	2	79	3	2	2	1.47	2	91	1	1	2	2	3	83	NA	8.236552934
42404	23.67	1	1	79	3	3	1	5	1	149	1	1	2	2	3	80	NA	8.69282576
43769	27.02	1	2	80	3	1	2	1.18	2	103	1	1	2	1	3	335	NA	9.755712339
43748	30.43	1	2	80	3	2	2	1.62	2	127	1	1	2	2	NA	300	NA	9.854822381
45989	29.71	1	2	80	3	3	2	1.44	2	112	1	1	2	2	NA	252	NA	9.554780778
47264	22.58	1	2	80	3	2	2	2.5	2	92	1	1	2	2	NA	219	NA	9.217713126
45258	27.24	1	2	80	5	4	2	NA	2	87	1	1	1	2	3	213	NA	9.134053104
50792	29.38	2	2	80	4	1	5	5	2	100	1	1	2	2	NA	212	NA	9.26860928
43005	25.19	1	2	80	3	2	2	0.14	2	114	1	1	2	2	NA	184	NA	9.257987025
46499	26.3	2	1	80	2	1	1	NA	1	334	1	1	2	2	NA	166	NA	10.2299816
50585	20.39	1	1	80	3	3	1	1.14	2	98	1	1	2	2	1	152	NA	8.915700819
43840	26.05	1	2	80	3	1	2	0.77	2	122	1	1	2	2	NA	140	NA	9.052516287
42908	27.38	2	2	80	3	4	2	1.73	2	104	1	1	2	1	NA	136	NA	8.863898604
48641	27.86	2	1	80	3	1	1	NA	2	92	1	1	2	2	3	136	NA	8.741296282
41513	22.4	2	2	80	2	1	5	1.34	2	102	1	1	2	2	NA	135	NA	8.837100411
48696	24.7	2	1	80	3	4	1	3.39	2	93	1	1	2	1	NA	131	NA	8.714649636
44703	29.57	2	1	80	3	4	1	1.83	2	138	1	1	2	2	3	130	NA	9.101640955
44104	32.07	2	2	80	3	4	1	NA	2	96	1	1	2	2	NA	129	NA	8.731013415
49016	28.67	2	1	80	3	2	1	3.13	2	113	1	1	2	2	NA	126	NA	8.870522545
45468	22.05	1	1	80	3	3	1	1.75	2	103	1	1	2	2	3	126	NA	8.777863715
46322	20.65	2	2	80	3	5	2	5	2	84	1	1	2	1	3	125	NA	8.565983356
43887	21.64	2	2	80	1	1	2	1.86	2	104	1	1	2	2	NA	119	NA	8.730367212
47994	24.82	2	2	80	3	3	1	2.14	2	103	1	1	2	2	NA	114	NA	8.677780256
46169	22.71	1	2	80	3	3	2	2.14	2	113	1	1	2	1	3	110	NA	8.734721004
42217	26.5	1	2	80	3	3	2	3.37	2	132	1	1	2	2	NA	107	NA	8.862483576
48424	26.29	1	2	80	3	4	2	3.61	2	102	1	1	2	2	3	107	NA	8.604654467
43452	29.12	1	2	80	4	2	2	2.36	2	97	1	1	2	2	3	101	NA	8.496684315
47492	31.71	2	1	80	3	4	2	NA	2	96	1	1	2	2	NA	101	NA	8.486321528
44582	22.53	2	2	80	3	3	1	1.24	1	122	1	1	2	2	NA	96	NA	8.675222056
43015	25	1	1	80	3	3	5	1.92	3	126	1	1	1	1	NA	94	NA	8.686429509
43025	25.11	1	2	80	3	4	2	0.88	2	113	1	1	2	2	3	94	NA	8.57753542
48629	28.59	1	1	80	3	5	1	5	2	135	1	1	1	1	NA	86	NA	8.666474894
45768	27.79	2	2	80	3	3	1	5	2	99	1	1	2	2	3	85	NA	8.344623926
47715	20.09	1	2	80	3	3	1	5	2	91	1	1	2	2	NA	85	NA	8.260363582
43773	22.92	2	1	80	3	5	2	5	2	121	1	1	2	2	3	79	NA	8.472091218
50100	20.58	1	2	80	3	3	1	5	2	100	1	1	2	2	NA	76	NA	8.242756346
41783	26.65	2	2	80	3	5	2	1.57	2	89	1	1	2	1	NA	74	NA	8.099554282
47594	30.48	2	1	80	3	5	1	NA	1	129	1	1	2	2	NA	72	NA	8.443331343
48668	27.31	1	2	80	3	3	1	1.28	2	122	1	1	2	2	NA	62	NA	8.238008249
50887	19.5	2	1	80	4	5	3	NA	2	91	1	1	2	2	3	50	NA	7.729735331
43903	21.3	1	1	80	3	5	4	1.67	2	110	1	1	2	2	3	47	NA	7.857480787
42210	31.47	2	2	25	3	2	6	0.23	2	105	1	3	2	2	1	130	2	8.82834762
49047	20	2	2	25	3	5	1	5	2	78	1	3	2	2	NA	57	2	7.706612914
44990	24.19	2	1	27	3	4	6	3.65	2	95	1	3	1	1	1	122	NA	8.664750756
43193	43.97	2	2	28	3	5	1	4.55	1	162	1	3	1	1	NA	170	2	9.530247592
50434	19.09	2	2	29	3	3	1	1.03	2	57	1	3	2	2	1	88	2	7.827240902
41947	25.28	1	1	31	3	3	3	0.73	2	98	1	3	2	1	1	96	NA	8.45616849
51589	26.81	1	2	32	2	5	1	2.82	2	80	1	3	2	2	NA	88	2	8.166216269
42897	35.38	1	2	32	3	2	6	0.03	2	115	1	3	2	1	3	73	2	8.342244389
51232	40.43	2	1	33	3	2	1	4.55	2	96	1	3	1	2	NA	122	NA	8.675222056
49459	28.63	2	1	33	4	5	1	5	1	124	1	3	2	2	3	63	NA	8.270269111
46212	25.96	2	1	34	3	5	1	4.12	2	117	1	3	2	1	NA	62	NA	8.196161139
47833	33.59	2	1	35	3	3	1	0.69	2	103	1	3	2	2	3	196	NA	9.219696467
49978	36.67	2	2	37	5	4	1	1.55	2	114	1	3	2	1	1	82	2	8.449770515
43370	35.19	1	2	38	2	2	5	0.92	2	112	1	3	2	2	3	315	2	9.77792433
50219	32.05	2	2	38	2	5	4	4.62	2	95	1	3	2	2	NA	61	2	7.971603575
46804	41.72	1	2	40	4	5	1	1.75	2	89	1	3	2	1	NA	116	2	8.54907938
45044	31.4	2	2	42	3	1	3	2.33	2	89	1	3	1	1	1	90	2	8.29529886
41666	32.41	1	2	43	3	4	1	2.9	2	117	1	3	2	2	3	114	2	8.805225203
44893	33.11	1	2	44	3	4	4	0.27	2	100	1	3	2	2	3	299	2	9.612466579
42071	27.06	1	2	44	3	3	1	1.99	2	99	1	3	1	1	1	108	2	8.584103897
44016	29.8	2	1	44	3	3	1	0.52	2	103	1	3	2	2	1	301	NA	9.648692072
46969	37.1	1	1	45	5	4	1	1.49	1	246	1	3	2	1	NA	600	NA	11.20911401
43387	43.9	2	1	45	3	2	6	4.26	2	116	1	3	1	2	3	156	NA	9.110299018
49700	17.82	1	2	45	3	2	1	0.88	2	93	1	3	2	1	1	81	NA	8.233901467
45929	24.36	1	1	46	4	4	3	2.45	2	104	1	3	2	2	1	167	NA	9.069237531
44092	24.41	1	1	47	3	2	1	1.21	2	100	1	3	1	2	1	104	NA	8.556413905
43560	17.93	1	2	47	4	4	5	1.46	2	104	1	3	1	1	1	80	NA	8.333270353
47859	15.66	2	1	47	3	2	1	0.88	2	103	1	3	1	1	1	69	NA	8.175688312
44012	35.13	2	2	48	3	3	1	1.41	2	118	1	3	2	2	3	221	NA	9.475700145
51177	29.32	2	1	48	3	3	3	1.1	1	95	1	3	1	1	3	139	NA	8.795203644
51471	21.84	1	2	48	3	3	2	0	2	99	1	3	2	1	1	93	NA	8.434572163
50856	38.52	1	2	49	3	3	3	1.09	3	111	1	3	1	1	1	401	NA	10.01034445
45593	18.7	2	2	50	3	2	3	0.94	2	98	1	3	2	1	3	89	NA	8.380456668
46713	33.06	1	2	51	3	3	1	5	2	107	1	3	2	1	NA	143	NA	8.942526284
44004	32	1	1	51	4	5	3	NA	2	73	1	3	2	2	3	131	NA	8.472509584
50859	23.83	1	1	51	1	3	1	4.53	2	101	1	3	1	1	1	121	NA	8.717763882
42002	31.25	1	1	52	4	5	3	5	2	100	1	3	2	2	NA	143	NA	8.874867636
50135	25.86	2	2	52	1	5	1	2.36	2	81	1	3	2	1	3	91	NA	8.212161481
45772	33.51	1	2	52	3	2	3	1.1	3	105	1	3	2	2	NA	66	NA	8.150467912
48565	28.76	2	1	53	3	2	4	2.5	2	108	1	3	2	2	NA	155	NA	9.032409163
47334	28.17	2	1	53	3	4	5	0	2	116	1	3	2	2	1	140	NA	9.002085433
45811	43.95	2	2	53	2	2	1	2.1	1	128	1	3	2	2	NA	88	NA	8.636219898
44792	18.43	2	2	53	3	3	1	1.03	2	88	1	3	2	2	1	77	NA	8.127995056
46245	31.44	2	1	53	3	4	3	2.22	2	100	1	3	1	1	1	75	NA	8.229511119
49735	42.58	1	1	54	3	3	1	1.03	2	114	1	3	2	2	1	184	NA	9.257987025
48438	23.87	1	2	54	1	4	1	5	1	134	1	3	2	2	NA	128	NA	9.056722883
42234	NA	1	1	56	3	5	1	5	2	96	1	3	2	2	NA	277	NA	9.495218517
44970	48.94	1	2	56	3	5	1	2.14	1	100	1	3	2	2	NA	124	NA	8.732304571
43768	26.94	1	2	58	3	3	5	1.19	1	119	1	3	2	2	1	187	NA	9.317084929
47432	30.72	2	2	58	3	5	1	5	2	86	1	3	2	2	NA	108	NA	8.443331343
46594	28.36	1	2	60	4	3	1	3.86	3	155	1	3	2	2	NA	301	NA	10.0573882
42127	28.77	1	2	60	2	2	1	1.26	2	88	1	3	2	1	NA	194	NA	9.052047793
42918	32.54	2	2	60	1	2	1	0.46	2	94	1	3	2	1	NA	181	NA	9.048644633
50712	34.22	1	1	60	3	5	1	5	2	119	1	3	2	2	3	142	NA	9.04180337
41756	29.56	2	2	60	1	1	1	2.27	2	97	1	3	2	1	NA	121	NA	8.677354344
42265	31.22	2	1	60	2	3	1	5	2	93	1	3	2	2	3	49	NA	7.731272611
47901	32.72	2	1	61	2	5	1	4.9	2	122	1	3	2	2	1	92	NA	8.632662441
44298	31.62	1	1	61	4	2	6	NA	2	81	1	3	1	1	NA	35	NA	7.256650036
45728	29.58	1	2	62	3	4	1	2.7	2	86	1	3	1	1	3	262	NA	9.329544619
50603	28.94	1	1	62	3	2	1	0.62	1	139	1	3	2	2	3	176	NA	9.411810748
51144	31.7	2	1	62	4	2	1	2.5	2	122	1	3	2	2	2	64	NA	8.269756948
50419	22.08	1	1	63	4	2	3	NA	2	83	1	3	2	2	3	86	NA	8.180040723
50676	33.38	1	1	64	3	2	1	1.1	2	101	1	3	2	1	3	1648	NA	11.32929105
50365	31.1	1	1	64	3	3	1	2.14	1	144	1	3	2	2	3	173	NA	9.429957714
46497	29.87	1	1	64	4	2	1	2.45	1	116	1	3	2	2	3	147	NA	9.050875597
49106	36.65	1	2	65	3	4	3	1.25	1	125	1	3	2	2	3	234	NA	9.590487672
43296	21.4	2	2	65	3	3	1	2.59	2	93	1	3	2	2	NA	110	NA	8.539932678
43864	23.18	2	2	65	3	3	1	1.46	2	96	1	3	2	1	3	71	NA	8.133880888
49654	27.25	2	2	65	3	5	1	4.38	2	88	1	3	1	1	3	64	NA	7.943072717
41991	27.24	2	1	66	1	1	1	0.35	2	135	1	3	1	1	3	189	NA	9.453874613
50638	35.07	2	2	66	1	1	1	0.8	2	101	1	3	2	2	NA	100	NA	8.527143522
42533	24.8	1	2	66	3	2	3	4.65	2	89	1	3	2	2	NA	91	NA	8.306348696
45756	18.11	2	2	66	3	5	1	5	2	104	1	3	2	2	NA	85	NA	8.393894975
50169	30.18	1	2	67	4	4	1	5	2	162	1	3	2	1	3	164	NA	9.494315582
42311	25.48	2	2	67	3	4	3	5	2	109	1	3	1	1	3	83	NA	8.417041309
42165	36.16	1	1	67	4	1	6	0.71	2	120	1	3	1	2	1	81	NA	8.488793717
50711	31.83	1	1	69	2	1	4	NA	1	111	1	3	2	2	3	162	NA	9.103979356
43474	31.14	1	2	69	3	4	3	1.25	2	93	1	3	2	2	NA	63	NA	7.982587039
51484	21.62	1	2	70	3	1	1	0.94	2	99	1	3	2	1	NA	89	NA	8.390609039
44210	28.9	1	1	71	3	5	1	2.92	2	102	1	3	2	2	3	73	NA	8.222285074
49673	49.11	1	1	72	3	3	2	3.08	3	170	1	3	2	2	NA	295	NA	10.12962661
44240	38.78	2	1	72	3	4	3	1.86	2	119	1	3	2	1	3	184	NA	9.30091207
46961	36.15	1	2	74	3	1	2	1.14	3	122	1	3	2	2	3	242	NA	9.59981159
44698	24.34	2	1	74	3	2	1	1.51	2	112	1	3	2	1	NA	150	NA	9.035986985
44971	28.67	1	2	74	4	1	2	0.95	2	79	1	3	2	2	NA	63	NA	7.819435398
45625	28.38	1	1	76	2	3	6	1.96	1	99	1	3	1	1	NA	191	NA	9.154246098
43816	36	1	2	77	3	4	3	1.46	1	174	1	3	2	1	3	117	NA	9.228082053
48249	22.78	1	1	78	4	5	3	1.77	2	92	1	3	2	1	NA	105	NA	8.482601747
48065	26.97	1	1	79	3	1	1	1.43	1	172	1	3	2	2	3	187	NA	9.685455913
46262	26.56	2	1	80	3	5	1	1.24	2	107	1	3	2	2	3	355	NA	9.851799443
50084	31.68	1	2	80	3	3	1	1.57	1	138	1	3	2	2	NA	205	NA	9.557116484
47271	28.15	2	2	80	3	5	2	3.43	1	122	1	3	2	2	2	145	NA	9.087607607
43097	NA	1	2	80	3	3	2	1.16	2	106	1	3	2	2	NA	92	NA	8.492080491
44688	18.41	2	1	80	2	3	2	0.59	2	87	1	3	2	1	NA	85	NA	8.215412195
45417	19.54	1	2	80	4	2	1	3.49	2	97	1	3	2	2	1	73	NA	8.172023239
45808	29.54	1	2	80	3	5	2	2.55	2	120	1	3	2	2	3	72	NA	8.371010681
44324	24.07	1	2	80	2	3	6	2.45	2	107	1	3	2	2	NA	68	NA	8.199189359
48153	23.68	1	2	80	3	4	2	NA	1	129	1	7	2	2	NA	112	NA	8.885164095
50634	28.43	2	2	21	2	2	5	0.05	2	100	1	9	2	1	NA	74	2	8.216088099
43986	32.18	2	2	23	4	4	6	2.12	2	89	1	9	2	2	NA	106	2	8.458928283
50646	25.06	2	2	25	3	4	5	1.06	2	98	1	9	2	1	1	139	2	8.826294231
48723	44.32	1	1	27	1	3	5	NA	2	95	1	9	2	1	1	359	NA	9.7440521
49221	24.02	2	1	27	3	4	5	5	2	102	1	9	1	1	NA	160	NA	9.006999448
50876	33	1	2	31	3	1	6	0.93	2	123	1	9	2	1	1	179	2	9.306422981
48537	21.86	2	1	32	3	2	1	2.82	2	100	1	9	2	1	1	45	NA	7.718685495
46633	18.38	2	2	33	3	3	1	0.63	2	92	1	9	2	2	1	198	2	9.116908427
45702	30.19	2	2	34	2	1	1	1.25	2	86	1	9	2	1	NA	68	2	7.980707821
49018	27.61	2	1	35	3	4	5	5	2	114	1	9	2	2	3	119	NA	8.822174761
44093	39	1	2	36	3	4	3	1.82	2	96	1	9	2	2	2	234	2	9.326522126
45583	25.16	2	2	36	1	5	1	5	2	94	1	9	2	2	NA	163	2	8.943897803
42806	26.36	2	2	36	2	4	1	4.38	2	84	1	9	2	2	NA	138	2	8.664923303
49291	29.55	2	1	36	1	1	5	0.71	2	94	1	9	2	1	NA	420	NA	9.890402313
46154	37.57	2	1	36	4	2	6	4.25	2	97	1	9	1	1	NA	126	NA	8.717845705
45033	29.07	2	1	36	3	4	1	3.41	2	92	1	9	1	1	3	86	NA	8.282988693
49874	29.97	2	2	37	3	4	1	5	2	87	1	9	2	2	3	103	2	8.407489926
42057	40.5	2	1	37	3	3	1	0.58	2	107	1	9	2	1	1	300	NA	9.683464129
51295	25.69	2	1	37	3	4	1	5	2	101	1	9	2	2	NA	103	NA	8.556702325
48189	33.14	2	2	38	3	3	1	3.39	2	107	1	9	2	1	1	168	2	9.103645633
41788	20.45	1	2	38	3	2	5	1.79	2	88	1	9	2	2	NA	105	2	8.438149984
42009	31.84	1	2	38	3	3	3	0.57	2	101	1	9	2	1	3	66	2	8.111628078
49925	23.85	2	1	38	3	5	1	1.83	2	108	1	9	1	1	NA	223	NA	9.396155818
49494	32.18	1	1	39	3	1	6	0.71	2	107	1	9	2	2	1	548	NA	10.28595694
47001	36.32	1	1	39	3	4	6	2.88	1	95	1	9	1	1	1	125	NA	8.689043448
45967	20.44	2	2	40	3	1	3	0.31	2	87	1	9	2	2	1	84	2	8.203577737
50308	27.97	2	2	41	2	5	3	1.02	2	106	1	9	2	2	3	81	2	8.364741068
44663	23.57	2	2	41	2	5	6	3.35	2	88	1	9	1	1	2	49	2	7.676009932
49189	30.73	1	1	41	3	3	1	5	2	101	1	9	2	1	3	231	NA	9.364391047
46891	28.21	1	1	41	3	2	2	0.97	2	106	1	9	1	1	2	111	NA	8.679822115
47002	31.1	2	1	42	3	3	5	NA	2	97	1	9	2	2	1	365	NA	9.781461152
51275	24.76	2	1	42	4	1	6	0.5	2	104	1	9	2	2	1	102	NA	8.576216532
51399	36.9	2	2	43	3	5	1	2.91	2	92	1	9	2	2	NA	332	2	9.633776365
45116	23.05	2	2	43	1	5	1	3.63	2	100	1	9	2	2	NA	120	2	8.699514748
42160	30.47	2	2	43	1	1	3	0.03	2	128	1	9	2	2	NA	105	2	8.812843434
42025	29.95	2	2	43	4	3	5	1.93	2	96	1	9	2	1	1	60	2	7.965545573
45296	26.78	1	1	43	2	4	3	3.72	2	111	1	9	2	2	NA	317	NA	9.775284795
42868	43.7	1	1	43	3	5	1	3.78	2	120	1	9	2	2	NA	205	NA	9.417354541
44711	38.22	2	2	44	2	1	6	1.65	3	97	1	9	2	1	NA	162	2	8.969160133
41536	28.83	1	2	44	3	4	1	5	2	97	1	9	2	2	NA	107	2	8.554392632
49329	46.66	1	2	44	4	4	1	NA	2	414	1	9	2	2	NA	95	2	9.886595685
47706	21.32	2	2	44	3	5	1	3.32	2	93	1	9	2	1	NA	74	2	8.143517406
43691	20.77	2	2	44	3	2	3	0.59	2	100	1	9	2	2	NA	64	2	8.070906089
42021	26.03	1	1	44	1	1	1	1.74	2	65	1	9	1	1	3	112	NA	8.199738961
43521	26.74	1	2	45	3	1	1	0.82	2	105	1	9	1	2	1	161	NA	9.042217535
47982	24.15	2	1	45	3	5	1	3.32	2	109	1	9	1	1	NA	86	NA	8.452547998
50523	27.31	1	1	45	3	4	1	2.91	2	101	1	9	1	1	NA	76	NA	8.252706677
43133	28.45	1	1	46	3	4	1	2.19	2	102	1	9	1	1	1	274	NA	9.544953739
47159	37.89	1	2	47	5	2	1	4.24	2	108	1	9	1	2	1	299	NA	9.68942762
43617	34.07	1	2	47	4	4	3	1.71	2	95	1	9	2	1	1	277	NA	9.484747217
50629	43.4	1	2	47	3	3	1	2.84	2	92	1	9	2	2	NA	197	NA	9.111845125
51025	NA	1	2	47	3	2	1	0.07	2	116	1	9	2	1	3	171	NA	9.202106567
43692	29.12	1	2	47	4	2	1	1.3	1	191	1	9	2	2	NA	158	NA	9.621721281
50495	18.2	1	2	47	3	3	6	1.22	2	110	1	9	2	2	1	106	NA	8.670772279
49341	34.94	2	1	47	3	2	1	3.69	2	104	1	9	2	2	3	106	NA	8.614682813
43375	30.23	2	2	47	3	4	1	5	2	92	1	9	2	1	3	96	NA	8.392989588
51391	23.01	1	2	47	3	2	3	0.35	2	103	1	9	2	1	1	80	NA	8.323608442
46360	37.84	2	2	48	3	3	1	3.77	3	103	1	9	1	1	3	190	NA	9.18860588
45962	20.81	1	1	48	3	3	4	2.94	2	114	1	9	2	2	1	90	NA	8.542860938
47069	35.42	1	1	49	3	3	1	0.51	1	126	1	9	2	2	1	339	NA	9.969134834
45006	35.51	1	1	49	4	4	3	2.88	1	107	1	9	2	2	NA	190	NA	9.226705726
41688	29.28	2	1	49	3	2	1	1.9	2	90	1	9	1	1	1	183	NA	9.016148643
42686	32.65	2	2	49	3	5	1	5	3	109	1	9	2	1	3	158	NA	9.060795735
43568	22.95	2	1	49	4	2	1	0.85	2	116	1	9	2	2	2	151	NA	9.077722847
47151	22.88	1	2	50	3	4	3	3.37	2	98	1	9	2	2	NA	117	NA	8.653994233
48257	47.34	1	2	51	3	3	4	1.82	1	164	1	9	1	1	NA	193	NA	9.669409436
51413	28.21	2	2	51	3	4	1	5	2	93	1	9	2	1	NA	138	NA	8.766705998
50238	20.76	2	1	51	3	4	5	1.92	2	93	1	9	2	1	3	101	NA	8.454572829
49636	45.87	2	2	51	2	5	1	1.34	2	94	1	9	2	2	NA	73	NA	8.140607043
51332	38.8	1	1	51	4	2	1	1.3	1	101	1	9	2	2	1	43	NA	7.683173452
50593	39.43	1	1	52	3	2	1	0.82	1	113	1	9	1	1	1	179	NA	9.221626444
49568	28.4	2	1	52	3	4	5	5	2	99	1	9	2	1	3	156	NA	8.951828677
43852	50.47	1	2	52	4	2	5	0.52	1	268	1	9	2	2	NA	148	NA	9.895052074
45023	35.89	2	2	52	3	3	1	5	2	121	1	9	2	2	NA	130	NA	8.970177815
50894	33.11	2	1	52	3	4	1	5	2	104	1	9	2	1	NA	97	NA	8.525954697
42047	36.27	2	2	52	3	3	1	3.69	2	99	1	9	2	2	NA	73	NA	8.192432111
44588	38.25	1	1	53	3	4	1	4.97	2	103	1	9	2	2	3	251	NA	9.467034747
47005	33.97	2	1	53	3	1	1	1.29	1	133	1	9	2	2	1	234	NA	9.652523063
45835	30.53	2	1	53	2	3	1	4.39	2	103	1	9	2	2	NA	194	NA	9.209439967
48297	27.37	2	1	53	3	4	1	2.59	2	87	1	9	2	1	3	173	NA	8.926052533
48473	30.25	2	2	53	1	1	1	NA	2	113	1	9	2	1	NA	161	NA	9.115645003
47127	34.25	1	2	53	3	3	3	NA	2	118	1	9	2	1	1	158	NA	9.140132477
42428	28.31	1	1	53	3	4	1	NA	2	107	1	9	1	1	1	87	NA	8.445589773
43778	24.11	1	1	53	3	4	1	NA	2	106	1	9	2	1	1	79	NA	8.339739766
48866	28.08	2	2	53	4	5	5	4.31	2	100	1	9	2	2	3	75	NA	8.229511119
42664	22.24	1	1	53	4	4	1	1.55	2	97	1	9	2	2	1	64	NA	8.040446881
43914	33.47	1	2	54	2	4	6	0.69	2	88	1	9	2	2	NA	214	NA	9.150165649
43683	25.56	2	1	54	3	4	1	5	2	106	1	9	2	2	NA	125	NA	8.798605651
43607	36.23	2	2	54	3	4	1	3.93	2	101	1	9	1	1	NA	105	NA	8.575933686
44123	20.09	2	1	54	3	3	3	0.72	1	80	1	9	2	2	1	64	NA	7.847762537
45534	52.91	1	2	55	4	4	6	2.45	1	186	1	9	2	2	3	238	NA	10.00487017
47469	33.2	2	1	55	3	4	3	5	2	115	1	9	2	1	3	205	NA	9.374794927
44876	25.35	1	2	55	1	2	1	0.8	2	166	1	9	2	2	1	194	NA	9.686698767
48279	29.64	2	2	55	2	3	1	NA	2	100	1	9	2	2	NA	165	NA	9.017968479
48589	47.71	1	2	55	4	4	3	1.69	1	105	1	9	2	2	NA	77	NA	8.304618591
43679	27.16	2	1	56	3	5	1	4.38	2	85	1	9	1	1	3	192	NA	9.006999448
44369	33.49	1	2	56	3	4	1	5	1	117	1	9	2	2	NA	166	NA	9.181014543
49725	32.65	2	2	56	5	3	1	4.38	2	109	1	9	2	1	1	162	NA	9.085797037
47372	27.38	1	1	56	3	3	1	3.69	2	122	1	9	1	2	1	136	NA	9.02352875
47552	33.78	1	1	56	1	5	1	5	3	98	1	9	1	1	NA	134	NA	8.789660098
51558	24.59	2	2	56	4	3	3	1.83	2	109	1	9	2	2	1	77	NA	8.342006124
51498	20.65	2	2	56	3	2	2	0.73	2	106	1	9	2	2	1	50	NA	7.882314919
51336	27.5	1	1	57	2	4	1	0.6	2	110	1	9	2	2	NA	361	NA	9.896211144
48143	37.12	1	1	57	1	3	1	NA	2	100	1	9	2	2	3	251	NA	9.437475945
41574	25.16	2	1	57	3	4	1	5	2	105	1	9	2	2	1	200	NA	9.259130536
50279	41.14	1	2	57	4	3	1	1.2	2	172	1	9	2	1	NA	184	NA	9.669283054
44223	35.33	1	1	57	1	1	1	0.8	1	149	1	9	2	2	3	157	NA	9.367044931
48156	30.82	1	2	57	3	5	5	3.93	2	106	1	9	2	2	NA	128	NA	8.822322177
46348	40.6	1	1	58	4	2	1	4.37	1	261	1	9	2	1	3	205	NA	10.19438321
50463	34.5	1	2	58	1	1	2	0.31	1	114	1	9	2	2	NA	128	NA	8.895081532
47212	29.97	1	2	58	4	1	1	0.83	1	178	1	9	2	2	1	119	NA	9.267759863
49256	27.42	1	1	58	3	3	1	2.14	2	104	1	9	2	2	3	95	NA	8.50512061
42741	22.5	1	1	58	1	4	1	5	2	98	1	9	2	2	1	90	NA	8.391629968
45286	22.35	2	2	58	3	5	1	5	2	90	1	9	2	2	NA	54	NA	7.795646536
42260	31.96	1	1	59	3	1	1	NA	2	121	1	9	2	2	3	221	NA	9.500806067
50321	26.77	2	2	59	3	4	1	NA	2	112	1	9	2	1	NA	142	NA	8.981178748
49857	39.43	2	2	59	2	1	1	NA	2	110	1	9	2	2	NA	112	NA	8.725832057
44209	31.11	1	1	59	5	4	2	1.16	2	111	1	9	2	2	1	100	NA	8.621553207
47286	27.72	1	1	60	4	3	4	1.05	1	303	1	9	2	2	1	1497	NA	12.33180401
46616	55.12	2	1	60	3	5	1	NA	2	128	1	9	2	2	3	202	NA	9.467150781
48744	21.94	2	1	60	3	1	1	0.82	2	108	1	9	1	1	3	198	NA	9.277251077
49546	NA	2	1	60	3	5	1	5	1	281	1	9	2	2	3	160	NA	10.0203813
50187	31.53	2	2	60	2	1	1	3.98	2	98	1	9	2	2	3	158	NA	8.954415331
44691	27.28	2	1	60	4	3	1	2.17	2	90	1	9	1	1	1	155	NA	8.850087607
42491	34.31	2	2	60	2	1	3	NA	2	107	1	9	2	2	NA	98	NA	8.564649133
41923	25.77	1	2	60	3	5	3	3.92	2	99	1	9	1	2	NA	84	NA	8.332789468
43317	22.96	1	2	60	3	3	1	NA	2	92	1	9	2	1	3	79	NA	8.198089249
48314	27.4	2	2	60	3	4	3	0.78	2	100	1	9	2	2	3	54	NA	7.901007052
42825	28.01	1	1	61	3	3	1	2.71	2	119	1	9	2	1	3	646	NA	10.55677582
42211	25.57	2	2	61	3	5	1	3.65	2	114	1	9	2	2	3	273	NA	9.652523063
41486	31.21	1	2	61	1	1	1	1.75	2	123	1	9	2	2	NA	233	NA	9.570075628
41969	32.58	1	2	61	3	3	1	2.71	2	104	1	9	2	2	NA	190	NA	9.198267791
46927	36.5	1	1	61	3	4	1	5	2	133	1	9	2	2	3	134	NA	9.095041748
44684	42.45	1	1	61	4	1	3	1.57	2	106	1	9	2	1	1	114	NA	8.706490362
45223	35.79	1	2	61	4	2	3	1.05	1	100	1	9	2	2	NA	111	NA	8.621553207
46074	32.15	1	2	61	1	1	5	1.46	2	88	1	9	2	2	NA	94	NA	8.327484416
41775	34.75	1	2	61	4	2	5	1.39	2	90	1	9	2	2	NA	64	NA	7.965545573
44517	32.31	1	1	61	3	5	6	4.84	1	221	1	9	2	2	NA	63	NA	8.848150247
51412	32.62	2	1	61	3	5	1	5	3	106	1	9	2	2	NA	56	NA	7.995643604
47721	32.97	1	1	61	4	5	3	3.46	2	109	1	9	2	1	3	49	NA	7.890021
48844	32.2	2	1	62	3	4	1	NA	1	230	1	9	1	1	NA	183	NA	9.954418281
50860	31.79	2	2	62	2	1	1	1.27	1	109	1	9	2	2	NA	156	NA	9.048056709
46258	28.1	1	2	62	1	1	5	2.31	2	118	1	9	2	2	NA	152	NA	9.101417965
44259	25.08	2	1	62	3	3	1	NA	2	100	1	9	2	1	NA	134	NA	8.809862805
42406	26.26	1	1	62	4	3	1	0.65	1	135	1	9	1	1	3	88	NA	8.689464412
44959	18.97	2	1	62	3	1	1	0.8	2	93	1	9	2	1	1	72	NA	8.116118432
43318	25.47	1	2	63	3	4	1	5	2	102	1	9	1	1	1	194	NA	9.199683792
43867	27.14	2	1	63	3	3	1	1.02	2	134	1	9	2	2	NA	193	NA	9.467382808
51054	40.12	2	2	63	3	3	1	2.43	2	121	1	9	2	2	3	190	NA	9.349667437
46569	31.63	1	2	63	3	3	2	1.24	2	99	1	9	2	2	1	174	NA	9.061027969
49075	35.49	1	2	63	4	4	3	1.32	2	103	1	9	2	2	1	155	NA	8.985006925
42275	25.41	1	2	63	2	5	5	1.02	2	121	1	9	2	2	NA	149	NA	9.106589671
42752	36.65	1	2	63	4	1	2	NA	1	360	1	9	2	2	3	123	NA	10.00514121
50730	17.14	1	2	63	5	1	3	0.77	2	104	1	9	2	2	1	91	NA	8.462103225
47388	27.57	1	2	63	1	1	1	NA	1	119	1	9	2	2	1	61	NA	8.196850177
42524	28.03	1	1	64	3	3	1	4.67	2	105	1	9	1	1	3	228	NA	9.390158799
50781	34.62	2	1	64	3	4	1	4.64	3	107	1	9	1	1	3	211	NA	9.331539787
49285	27.96	2	2	64	3	2	1	4.64	2	112	1	9	2	2	3	188	NA	9.261793654
45806	NA	1	1	64	3	3	1	1.07	1	94	1	9	2	2	1	178	NA	9.031931152
46129	39.68	1	2	64	2	2	2	1.17	1	130	1	9	2	2	NA	150	NA	9.185022564
49193	32.63	1	1	64	1	4	1	5	1	100	1	9	1	1	3	125	NA	8.740336743
42358	30.6	2	2	64	1	1	1	NA	2	94	1	9	1	2	3	105	NA	8.504107952
44673	31.44	1	2	64	3	3	1	2.41	2	116	1	9	2	2	NA	86	NA	8.514790307
43720	41.02	1	1	64	4	4	1	5	1	113	1	9	2	2	1	73	NA	8.324700079
42672	22.15	1	2	64	4	2	2	1.45	2	100	1	9	2	2	3	37	NA	7.522940918
43269	36.76	1	2	65	3	3	2	1.16	2	97	1	9	1	2	NA	166	NA	8.993551586
42197	28.47	1	1	65	1	4	1	2.19	2	122	1	9	1	1	NA	155	NA	9.154298981
49255	28.84	1	2	65	4	3	1	5	2	92	1	9	2	2	3	144	NA	8.798454696
42830	38.88	1	2	65	4	2	2	1.69	1	188	1	9	2	2	3	142	NA	9.49912184
45176	24.49	1	1	65	3	2	4	0.74	1	157	1	9	2	2	1	132	NA	9.245900547
50855	32.46	1	2	65	4	5	1	5	2	129	1	9	2	2	NA	94	NA	8.709960006
42297	26.59	1	2	65	3	3	1	4.67	3	144	1	9	2	1	NA	78	NA	8.633374946
46807	26.72	1	1	66	3	2	1	0.94	1	286	1	9	2	2	3	230	NA	10.40092394
45060	26.3	1	1	66	3	3	1	2.41	2	157	1	9	2	1	NA	185	NA	9.58345445
47191	31.76	2	1	66	3	1	4	NA	2	109	1	9	2	2	NA	174	NA	9.157256001
48408	26.6	2	1	66	2	1	1	NA	2	103	1	9	2	2	3	165	NA	9.047527282
49618	27.37	1	1	66	4	2	3	1.25	1	318	1	9	2	1	3	133	NA	9.95925333
45787	36.39	2	1	66	3	5	1	2.92	2	103	1	9	2	2	3	130	NA	8.809116258
42792	26.4	2	1	66	3	3	1	NA	2	96	1	9	1	1	3	126	NA	8.707482918
45285	29	1	1	66	3	2	3	0.59	2	106	1	9	2	2	3	74	NA	8.274357007
46218	28.33	1	1	66	3	5	1	2.14	2	92	1	9	2	1	NA	58	NA	7.889084407
46412	34	1	2	68	5	1	2	0.58	2	117	1	9	2	1	NA	198	NA	9.357293785
46293	25.37	1	1	68	1	1	1	2.71	1	132	1	9	1	1	3	150	NA	9.200290036
45029	31.87	2	2	68	1	1	1	1.65	3	120	1	9	2	1	NA	149	NA	9.098290868
48594	31.71	1	2	68	1	1	1	1.29	2	87	1	9	2	2	1	117	NA	8.534934873
50333	30.86	1	1	68	4	3	1	2.56	2	100	1	9	2	2	3	114	NA	8.648221454
43275	28.18	2	1	68	4	4	1	1.61	2	110	1	9	2	2	3	103	NA	8.642062173
46975	25.03	1	1	68	2	1	4	0.64	2	105	1	9	2	2	1	94	NA	8.504107952
46392	23.94	1	1	69	2	1	3	0.69	1	158	1	9	2	2	1	260	NA	9.930129483
46589	26.42	1	1	69	4	1	5	1.45	1	96	1	9	2	2	2	123	NA	8.683385366
45628	34.58	1	2	69	1	1	3	1.68	1	103	1	9	2	2	2	100	NA	8.546751994
48492	36.6	1	1	69	4	4	5	5	1	182	1	9	2	2	3	74	NA	8.8149246
48532	22.62	2	1	69	4	2	1	1.28	2	101	1	9	2	2	3	50	NA	7.833996342
45099	35.52	1	2	70	4	3	3	1.76	2	97	1	9	2	2	NA	198	NA	9.169830829
45507	28.35	1	1	70	3	1	2	0.23	2	101	1	9	2	2	3	192	NA	9.179468708
49419	37.35	1	2	70	1	1	2	2.04	2	111	1	9	2	2	3	149	NA	9.020329327
41519	28.35	1	1	70	4	3	1	2.04	1	156	1	9	2	2	2	108	NA	9.038840054
50820	29.24	2	2	70	1	1	1	1.03	2	98	1	9	2	2	NA	102	NA	8.516793111
46983	31	2	1	70	3	3	1	1.53	2	113	1	9	1	1	NA	79	NA	8.403688491
50424	33.66	1	1	71	3	3	1	NA	2	185	1	9	2	2	1	172	NA	9.674703121
43786	23.73	2	1	71	1	5	1	3.41	2	91	1	9	2	2	3	172	NA	8.965206803
42940	25.02	2	2	71	3	2	4	0.69	2	103	1	9	1	1	1	165	NA	9.047527282
44838	22.97	1	2	71	3	3	2	1.17	2	103	1	9	2	1	1	151	NA	8.958861644
43254	23.79	2	1	71	3	4	1	2.5	2	97	1	9	2	2	3	145	NA	8.85829754
45890	NA	2	1	71	4	1	1	1.75	2	90	1	9	2	2	NA	140	NA	8.748304912
46814	44.5	1	2	71	3	1	4	0.05	1	120	1	9	2	2	NA	122	NA	8.898365607
47986	20.56	2	1	71	3	4	3	3.93	1	197	1	9	1	1	3	78	NA	8.946765375
47661	28.57	1	1	72	3	3	2	4.38	2	104	1	9	2	2	NA	182	NA	9.155250406
46419	30.12	1	2	72	1	2	2	0.59	1	104	1	9	2	2	NA	178	NA	9.133027269
43330	39.45	1	2	72	3	1	1	1.14	1	203	1	9	2	2	3	157	NA	9.676304604
51459	25.07	2	2	72	3	1	5	0.7	2	98	1	9	2	2	3	142	NA	8.847647356
46464	24.9	2	1	72	3	4	3	3.53	2	93	1	9	2	2	3	96	NA	8.403800504
46176	30.86	1	1	72	3	2	2	2.31	1	137	1	9	2	1	3	92	NA	8.748622322
51323	NA	1	1	72	4	4	5	1.06	2	101	1	9	2	2	NA	61	NA	8.0328472
41760	28.2	1	2	73	3	3	2	1.57	2	105	1	9	2	1	NA	258	NA	9.513772755
45685	25.67	1	2	73	4	2	1	1.66	2	95	1	9	2	2	NA	254	NA	9.398063978
45558	37.49	1	2	73	2	1	1	NA	1	134	1	9	2	2	3	140	NA	9.146335042
47206	NA	1	2	73	4	1	2	2.04	1	112	1	9	2	2	NA	120	NA	8.812843434
45724	25.77	2	1	73	4	4	2	3.38	1	203	1	9	2	2	NA	115	NA	9.364990927
46776	22.06	2	2	73	3	3	1	5	2	91	1	9	2	2	3	115	NA	8.562644454
46926	27.46	1	1	73	2	3	1	1.93	3	91	1	9	2	2	3	104	NA	8.462103225
46724	29.34	2	1	73	2	2	1	0.69	2	119	1	9	2	2	3	103	NA	8.720705301
46059	23.88	1	2	73	5	3	1	3.36	2	110	1	9	1	1	NA	89	NA	8.495969555
49598	34.52	1	2	73	4	1	4	0.44	1	81	1	9	2	2	NA	65	NA	7.875689244
45174	18.81	2	2	74	3	3	1	1.75	2	97	1	9	2	1	3	172	NA	9.029058275
46097	30.49	1	1	74	3	1	1	1.97	2	128	1	9	2	1	3	161	NA	9.240287448
46590	21.89	1	2	74	1	9	2	3.43	1	215	1	9	2	2	NA	156	NA	9.727346855
46547	29.22	2	1	74	3	3	1	5	2	104	1	9	2	2	NA	151	NA	8.968523555
43430	32.47	2	1	74	3	2	3	1.44	2	123	1	9	2	2	3	141	NA	9.067797065
49591	23.3	1	2	74	3	4	2	2.68	2	111	1	9	2	1	NA	89	NA	8.50501939
51024	30.12	1	2	74	4	2	1	0.98	2	107	1	9	2	1	NA	89	NA	8.468318024
44345	20.08	1	2	74	3	3	1	3.65	2	88	1	9	2	2	NA	86	NA	8.23853693
50507	26.07	1	1	74	2	5	1	0.86	1	104	1	9	2	2	3	74	NA	8.255308812
50411	32.36	1	1	74	3	3	1	5	2	106	1	9	2	2	3	71	NA	8.232971791
47869	28.98	2	1	75	3	1	1	1.14	2	94	1	9	2	1	3	285	NA	9.502636782
51384	50.49	1	2	75	3	2	1	1.64	2	104	1	9	2	2	3	220	NA	9.344871265
50140	39.97	1	2	75	1	2	2	2.27	2	146	1	9	2	2	3	174	NA	9.44951474
46167	25.03	1	1	75	3	1	3	0.69	2	102	1	9	2	2	1	157	NA	8.988071438
43073	26.23	2	1	75	3	3	1	1.57	2	105	1	9	2	2	3	126	NA	8.797095077
46346	25.87	2	1	75	3	3	1	2.41	2	131	1	9	1	1	3	77	NA	8.525855564
50380	42.93	1	2	76	3	4	1	NA	2	129	1	9	2	2	NA	302	NA	9.877092241
48501	28.95	2	2	76	3	2	1	1.83	2	96	1	9	2	2	NA	243	NA	9.364262454
50934	25.57	2	2	76	3	4	2	1.92	2	90	1	9	2	1	1	131	NA	8.681859813
41865	28.03	1	1	76	4	5	1	5	2	124	1	9	2	1	3	122	NA	8.93115543
50043	27.15	2	1	76	3	1	1	1.63	1	137	1	9	2	2	3	96	NA	8.791181937
42749	21.56	1	2	77	3	3	2	1.18	1	197	1	9	2	1	NA	491	NA	10.78650068
43573	26.26	2	1	77	3	3	1	NA	1	127	1	9	2	1	3	198	NA	9.439306937
42818	23.77	2	2	77	3	1	2	NA	2	116	1	9	2	2	1	175	NA	9.225228984
48609	28.19	2	1	77	3	3	1	1.79	2	109	1	9	2	2	NA	97	NA	8.57291168
50526	33.62	1	1	78	1	1	1	1.29	1	122	1	9	2	2	3	199	NA	9.404178689
45520	29.64	2	2	78	3	2	1	2.33	2	99	1	9	2	2	NA	193	NA	9.164662858
45823	28.1	1	2	78	5	5	2	1.47	2	117	1	9	2	2	NA	191	NA	9.321300182
41984	34.91	1	2	78	2	4	5	0.8	2	98	1	9	2	2	NA	191	NA	9.144093726
48561	40.24	1	2	78	3	2	2	0.41	1	162	1	9	2	2	3	190	NA	9.641473227
43168	30.78	2	1	78	1	1	1	1.28	2	115	1	9	2	2	3	176	NA	9.222268943
45491	26.06	2	1	78	3	1	1	3.36	1	170	1	9	2	2	NA	165	NA	9.54859673
46171	30.79	1	1	78	3	3	1	2.16	2	108	1	9	2	1	NA	163	NA	9.082734247
50093	34.44	2	1	78	3	2	1	1.64	1	255	1	9	2	2	3	154	NA	9.885068967
50031	33.08	2	2	78	2	1	2	0.94	2	111	1	9	2	2	NA	125	NA	8.844696758
48320	24.81	1	1	78	2	1	1	NA	1	87	1	9	2	2	3	123	NA	8.584945293
47426	29.64	2	2	78	3	3	1	1.14	2	98	1	9	2	2	NA	98	NA	8.476787777
45326	23	1	2	78	3	3	2	0.93	2	120	1	9	2	1	3	67	NA	8.299037182
42558	27.97	2	1	79	3	4	1	5	2	95	1	9	2	2	3	223	NA	9.267901483
41820	29.97	2	2	79	1	1	2	1.33	1	103	1	9	2	2	NA	217	NA	9.321479161
50529	23.73	1	1	79	3	2	2	3.92	2	102	1	9	2	1	1	168	NA	9.055789612
48633	27.15	1	2	79	1	1	2	0.75	1	182	1	9	2	2	1	134	NA	9.408699306
50558	25.57	2	1	79	1	1	1	1.03	2	96	1	9	2	2	3	113	NA	8.59858883
43567	30.87	1	2	79	3	3	1	1.81	2	103	1	9	2	2	NA	100	NA	8.546751994
46196	25.95	1	1	79	3	4	1	2.29	2	113	1	9	1	2	3	84	NA	8.465057437
49086	23.33	1	1	79	1	1	1	NA	1	267	1	9	2	2	NA	56	NA	8.919453169
44085	19.73	1	1	79	3	3	1	2.19	2	112	1	9	2	2	3	54	NA	8.014335737
43211	26.32	1	2	80	3	2	5	0.69	2	114	1	9	2	2	NA	285	NA	9.695540448
47947	22.89	2	1	80	1	1	1	2.26	2	312	1	9	2	2	3	241	NA	10.53465294
42167	NA	1	2	80	3	3	3	2.84	2	145	1	9	2	2	3	182	NA	9.487593249
50021	25.96	2	1	80	3	3	1	5	1	206	1	9	2	2	NA	178	NA	9.816512539
46548	22.86	2	1	80	4	1	1	2	1	114	1	9	2	2	3	172	NA	9.190545745
51411	31.29	2	2	80	3	3	2	1.67	2	113	1	9	2	2	3	172	NA	9.181735115
41654	24.56	2	2	80	3	1	2	3.93	2	108	1	9	2	2	NA	172	NA	9.136478523
49639	42.5	2	2	80	1	1	2	NA	1	157	1	9	2	2	NA	166	NA	9.475086413
45211	32.81	1	1	80	3	3	1	1.81	2	106	1	9	2	2	3	142	NA	8.926118971
46712	25.73	2	2	80	3	4	3	2.12	2	92	1	9	2	2	3	140	NA	8.770283819
45833	21.64	1	2	80	3	2	2	1.44	2	99	1	9	2	2	3	136	NA	8.814627555
47613	23.32	2	2	80	3	5	2	5	2	94	1	9	2	2	3	130	NA	8.717682052
49801	24.29	2	1	80	3	5	5	NA	2	102	1	9	2	2	NA	125	NA	8.76013937
44639	27.9	2	1	80	1	2	1	2.63	1	145	1	9	2	2	NA	124	NA	9.103868127
44648	29.6	1	1	80	3	2	2	1.68	2	134	1	9	2	2	3	124	NA	9.024974185
48404	32.01	2	1	80	3	3	2	1.96	2	101	1	9	2	1	3	121	NA	8.717763882
49573	23.72	1	2	80	3	4	2	1.27	2	103	1	9	2	2	NA	120	NA	8.72907355
43995	30.54	1	2	80	3	2	1	1.83	1	87	1	9	2	2	NA	118	NA	8.543445563
47394	22.89	2	1	80	3	1	1	1.24	2	122	1	9	2	1	3	112	NA	8.829372735
51237	30.02	1	2	80	2	9	1	2.48	2	119	1	9	2	2	NA	106	NA	8.749415407
49505	26.55	1	1	80	2	5	2	4.9	2	117	1	9	2	1	3	105	NA	8.722987104
42627	NA	1	1	80	1	1	5	0.94	1	251	1	9	2	2	3	103	NA	9.467034747
43031	19.5	2	2	80	1	1	3	3.43	2	106	1	9	2	2	NA	103	NA	8.605020902
44149	24.6	1	2	80	3	3	2	5	2	118	1	9	2	2	3	100	NA	8.68270763
42714	33.42	1	2	80	3	5	2	1.92	1	125	1	9	2	2	NA	94	NA	8.678461339
45123	23.78	1	1	80	3	5	1	2.63	2	111	1	9	1	1	3	92	NA	8.538171598
42814	32.31	1	2	80	4	3	2	2.07	2	103	1	9	2	2	NA	87	NA	8.407489926
45404	27.7	2	1	80	3	2	2	5	2	110	1	9	2	2	3	86	NA	8.461680481
42329	22.77	2	1	80	3	3	2	0.96	2	102	1	9	2	2	NA	83	NA	8.350666241
51071	28.46	1	2	80	3	5	2	1.15	2	99	1	9	2	2	NA	79	NA	8.271420522
49785	23.66	2	2	80	3	4	2	2.36	2	128	1	9	2	2	3	76	NA	8.489616424
41617	23.74	1	2	80	3	3	2	1.47	2	88	1	9	2	2	3	75	NA	8.101677747
46376	25.3	1	2	80	5	3	2	0.59	9	105	1	9	2	2	NA	72	NA	8.237479289
45166	34.55	1	2	80	2	4	1	1.89	2	109	1	9	2	2	3	70	NA	8.246695944
48658	22.6	1	2	80	3	1	3	0.68	1	94	1	9	2	2	NA	69	NA	8.084254106
46252	24.01	1	2	80	3	3	2	1.5	1	122	1	9	2	1	NA	68	NA	8.330381569
46874	32.25	1	2	80	3	3	2	4.75	2	95	1	9	2	2	NA	68	NA	8.080237416
49491	25.97	2	1	80	4	1	2	0.08	2	99	1	9	2	2	NA	65	NA	8.076359939
42845	37.35	1	2	80	3	3	2	NA	1	143	1	9	2	2	NA	44	NA	8.053887084
44788	26.08	2	1	80	3	3	1	2.5	2	94	1	9	2	1	NA	40	NA	7.539027056
45953	18.85	1	2	80	4	1	1	2	2	91	1	9	2	2	3	31	NA	7.25169953
47812	29.27	2	2	20	1	2	5	NA	2	94	2	NA	2	2	2	261	2	9.414668009
43641	33.85	2	2	20	3	3	5	0.46	2	106	2	NA	2	2	NA	196	2	9.248406573
44608	18.64	2	2	20	1	3	5	3.4	2	89	2	NA	2	1	NA	148	2	8.792701463
46303	20.98	2	2	20	3	3	5	0.53	2	95	2	NA	1	1	NA	138	2	8.787983396
49350	29.63	2	2	20	4	3	5	0.43	2	102	2	NA	2	1	1	102	2	8.556798446
42554	35.5	2	2	20	4	4	5	5	2	89	2	NA	2	2	NA	99	2	8.390609039
47093	25.37	2	2	20	1	4	5	0.34	2	89	2	NA	2	2	NA	81	2	8.189938344
50426	23.96	2	2	20	1	3	1	0.94	2	89	2	NA	2	2	NA	71	2	8.058169066
46229	23.64	2	2	20	2	2	5	NA	2	89	2	NA	2	2	NA	65	2	7.969876459
51345	20.65	2	2	20	5	4	5	1.63	2	90	2	NA	2	2	NA	55	2	7.813995675
49848	24.38	2	1	20	3	2	6	0.19	2	103	2	NA	2	2	1	193	NA	9.204271997
41998	24.84	2	1	20	4	3	5	1.24	2	103	2	NA	2	2	1	174	NA	9.100637107
49429	21.04	2	1	20	5	2	5	4.72	2	99	2	NA	2	2	1	170	NA	9.037771107
49904	22.58	2	1	20	5	4	5	0.29	2	106	2	NA	2	1	NA	139	NA	8.904765847
47355	25.37	2	1	20	1	3	5	0.78	2	117	2	NA	1	1	NA	133	NA	8.959375882
44836	26.79	2	1	20	3	2	5	3.77	2	104	2	NA	1	1	NA	129	NA	8.811056123
43250	20.87	2	1	20	4	3	5	NA	2	91	2	NA	1	1	NA	120	NA	8.605204069
47800	27.38	2	1	20	1	2	5	2.14	2	122	2	NA	1	1	NA	110	NA	8.81135423
50316	23.23	2	1	20	3	4	5	5	2	96	2	NA	2	1	3	106	NA	8.534640105
51546	21.12	2	1	20	1	3	5	0.63	2	105	2	NA	1	1	3	104	NA	8.605204069
49548	25.07	2	1	20	3	2	5	5	2	104	2	NA	2	1	NA	94	NA	8.494538501
45315	28.28	1	1	20	3	4	5	4.72	2	82	2	NA	1	1	1	94	NA	8.256866849
44310	23.21	2	1	20	3	4	5	1.47	2	96	2	NA	2	2	NA	93	NA	8.403800504
50692	20.6	2	1	20	3	2	6	0.51	2	95	2	NA	2	2	1	90	NA	8.360539381
48779	21.15	2	1	20	1	3	6	0.77	2	91	2	NA	2	1	3	63	NA	7.960847052
50338	22.75	2	1	20	2	4	5	5	2	102	2	NA	1	1	NA	61	NA	8.042699497
50944	31.06	2	1	20	4	4	5	0.48	3	103	2	NA	2	2	1	57	NA	7.984633076
43463	18.18	2	1	20	3	3	6	3.43	2	91	2	NA	1	1	NA	50	NA	7.729735331
49859	20.95	2	1	20	2	2	5	0.66	2	94	2	NA	1	1	3	46	NA	7.678788998
48878	26.53	2	2	21	3	4	5	5	2	89	2	NA	1	2	NA	273	2	9.404960984
47632	20.27	2	2	21	3	4	5	2.94	2	99	2	NA	2	1	NA	193	2	9.164662858
46237	23.26	2	2	21	1	4	5	NA	2	91	2	NA	2	1	NA	183	2	9.027198479
48105	36.87	2	2	21	3	3	5	0.62	2	94	2	NA	2	1	NA	161	2	8.931551967
43992	31.32	2	2	21	1	4	5	2.49	2	98	2	NA	2	2	NA	141	2	8.840580188
48323	26.66	2	2	21	2	4	5	NA	2	94	2	NA	2	1	1	129	2	8.709960006
44815	22.6	2	2	21	3	3	5	0.71	2	82	2	NA	2	1	NA	117	2	8.475746002
51083	20.7	2	2	21	2	4	5	NA	2	89	2	NA	2	2	NA	108	2	8.477620416
50917	32.5	2	2	21	3	4	5	0.14	2	84	2	NA	2	1	NA	93	2	8.270269111
42376	24.27	2	2	21	5	3	5	0.52	2	91	2	NA	2	1	NA	70	2	8.066207568
50373	19.61	2	2	21	3	4	5	5	2	82	2	NA	2	2	NA	69	2	7.947678571
43912	32.87	2	2	21	1	2	5	0.48	2	94	2	NA	2	2	1	65	2	8.024534872
45374	18.7	2	2	21	1	2	5	1.32	2	94	2	NA	2	1	NA	64	2	8.009030685
42862	23.74	2	2	21	4	4	5	NA	2	90	2	NA	2	2	NA	63	2	7.949797216
50162	18.87	2	2	21	3	4	1	NA	2	86	2	NA	2	1	NA	44	2	7.54538975
49442	30.71	2	2	21	4	5	5	1.99	2	90	2	NA	2	2	NA	39	2	7.470224136
44642	20.84	2	2	21	4	3	5	2.25	2	92	2	NA	2	2	NA	37	2	7.439559309
45159	30.55	2	2	21	1	4	5	2.68	2	111	2	NA	2	1	NA	24	2	7.194436851
49837	27.44	2	1	21	1	4	5	3.13	1	243	2	NA	2	2	NA	165	NA	9.905859737
48627	24.04	2	1	21	1	3	5	2.45	2	99	2	NA	2	2	2	150	NA	8.912607964
49156	27.23	2	1	21	1	3	1	1.31	2	100	2	NA	2	1	NA	134	NA	8.809862805
44429	22.33	2	1	21	4	3	6	0.69	2	91	2	NA	1	1	2	123	NA	8.629896681
51455	30.75	2	1	21	3	3	5	0	2	106	2	NA	2	1	2	115	NA	8.715224042
49955	33.17	2	1	21	3	3	5	5	2	98	2	NA	1	1	NA	99	NA	8.486940148
42446	27.5	2	1	21	1	2	5	0.31	2	109	2	NA	2	2	NA	95	NA	8.552077593
46968	40.82	2	1	21	4	2	6	0.91	2	102	2	NA	2	1	NA	94	NA	8.475120415
43393	22.8	2	1	21	5	2	5	4.72	2	108	2	NA	2	2	1	91	NA	8.499843553
51032	21.59	2	1	21	1	2	1	0.89	2	94	2	NA	2	1	NA	81	NA	8.244596756
41855	24.26	2	1	21	3	4	5	0.38	2	82	2	NA	1	1	NA	81	NA	8.108021221
45156	22.95	2	1	21	4	3	5	3.3	2	100	2	NA	2	2	1	78	NA	8.268731832
43810	22.89	2	1	21	3	3	5	5	2	96	2	NA	2	1	1	72	NA	8.14786713
45129	21.29	2	1	21	4	4	5	3.09	2	91	2	NA	2	2	NA	55	NA	7.825045511
48115	19.23	2	1	21	1	3	5	NA	2	84	2	NA	2	2	2	51	NA	7.669495251
47036	28.42	2	1	21	4	4	5	1.7	2	91	2	NA	2	1	NA	50	NA	7.729735331
47862	29.07	2	1	21	3	3	5	2.57	2	81	2	NA	1	1	3	48	NA	7.572502985
50199	19.32	2	1	21	4	5	5	1.99	2	84	2	NA	2	2	NA	23	NA	6.873163834
45335	26.66	2	2	22	3	4	5	1.39	2	100	2	NA	1	1	NA	857	2	10.66546092
47287	26.89	2	2	22	2	3	1	1.88	2	93	2	NA	2	1	NA	261	2	9.40397272
42785	27.71	2	2	22	2	4	1	1.86	2	92	2	NA	2	2	1	198	2	9.116908427
47147	21.7	2	2	22	1	4	1	1.34	2	93	2	NA	2	1	1	164	2	8.93931874
43886	37.94	2	2	22	1	2	6	0.58	2	100	2	NA	2	2	1	128	2	8.764053269
49697	19.46	2	2	22	3	3	5	1.52	2	95	2	NA	2	2	NA	114	2	8.596928159
45283	22.37	2	2	22	1	3	5	0.63	2	95	2	NA	2	2	NA	111	2	8.570259912
50899	33.54	2	2	22	1	3	5	5	2	94	2	NA	2	1	NA	94	2	8.393442384
44057	21.59	2	2	22	3	4	6	4.33	2	85	2	NA	1	2	1	94	2	8.292798858
49079	38.51	1	2	22	3	4	5	4.25	2	91	2	NA	2	2	1	82	2	8.224431573
50869	34.3	2	2	22	1	3	1	1.74	2	96	2	NA	2	1	NA	81	2	8.265650166
49566	24.68	2	2	22	3	4	5	0.24	2	84	2	NA	2	1	NA	81	2	8.132118773
49310	27.89	2	2	22	2	4	1	0.34	2	102	2	NA	2	1	1	80	2	8.313852267
44909	33.28	2	2	22	3	3	1	1.16	2	98	2	NA	2	1	NA	74	2	8.195885391
48173	40.82	2	2	22	4	2	5	0.5	2	97	2	NA	2	2	1	73	2	8.172023239
47329	22.15	2	2	22	3	4	5	3.92	2	90	2	NA	1	1	NA	73	2	8.097121931
42903	19.64	2	2	22	3	4	6	1.54	2	87	2	NA	2	2	NA	73	2	8.063220379
42634	26.21	2	2	22	4	3	5	0.32	2	86	2	NA	1	1	1	73	2	8.051659557
51122	26.71	2	2	22	1	3	1	1.73	2	92	2	NA	2	1	NA	65	2	8.003028666
51479	21.28	2	2	22	4	4	5	NA	2	99	2	NA	2	2	NA	64	2	8.060855753
44965	21.14	2	2	22	3	4	5	0.38	2	82	2	NA	1	1	NA	62	2	7.840706452
50336	27.6	2	2	22	1	2	6	1.22	2	91	2	NA	2	2	NA	59	2	7.89524977
44901	19.3	2	2	22	3	3	5	1.96	2	90	2	NA	2	2	NA	36	2	7.390181428
45357	30.65	2	2	22	4	3	5	3.53	2	95	2	NA	2	2	NA	19	2	6.80516869
46762	20.94	2	1	22	2	3	5	NA	2	77	2	NA	2	1	NA	295	NA	9.337633598
42001	25.62	2	1	22	3	3	5	3.69	2	108	2	NA	2	2	NA	208	NA	9.326522126
50957	22.9	2	1	22	3	3	6	0.93	2	83	2	NA	1	1	1	193	NA	8.988383616
44888	31.49	2	1	22	5	3	5	1.98	2	96	2	NA	1	1	1	162	NA	8.958797346
45446	31.5	2	1	22	1	3	1	0.94	2	119	2	NA	2	1	NA	130	NA	8.953510763
51532	27.41	2	1	22	3	3	5	1.7	2	99	2	NA	2	1	1	127	NA	8.746159756
47284	23.19	2	1	22	3	4	5	1.67	2	95	2	NA	2	2	NA	125	NA	8.689043448
47598	31.05	2	1	22	1	1	5	1.45	2	96	2	NA	1	1	2	118	NA	8.641885635
42434	23.53	2	1	22	1	2	5	NA	2	100	2	NA	1	1	2	115	NA	8.656955134
44074	31.66	2	1	22	3	2	5	0.71	2	97	2	NA	1	2	NA	113	NA	8.608951617
45291	23.31	2	1	22	4	2	1	1.65	2	104	2	NA	1	1	1	105	NA	8.605204069
43408	20.69	2	1	22	4	1	6	1.16	2	106	2	NA	2	2	2	104	NA	8.614682813
50086	29.06	1	1	22	3	2	5	0.99	2	88	2	NA	2	2	1	98	NA	8.369157113
48958	22.79	2	1	22	4	2	5	0.44	2	79	2	NA	1	1	NA	94	NA	8.219595454
42877	32.37	2	1	22	3	4	5	2.59	2	96	2	NA	2	1	NA	93	NA	8.403800504
45872	23.91	2	1	22	2	2	5	4.44	2	84	2	NA	2	2	NA	70	NA	7.98616486
50351	21.83	2	1	22	4	4	5	1.44	2	101	2	NA	1	2	1	63	NA	8.065108063
47764	23.01	2	1	22	1	3	5	2.35	2	94	2	NA	2	2	3	62	NA	7.977281987
43807	24.74	2	1	22	3	5	5	4.29	2	85	2	NA	2	2	NA	61	NA	7.86037794
49643	27.21	2	1	22	3	4	5	1.96	2	101	2	NA	2	2	3	59	NA	7.99951078
42091	21.14	2	1	22	3	3	1	3.18	2	102	2	NA	1	1	NA	56	NA	7.957177323
43885	22.19	2	1	22	1	3	5	2.35	2	95	2	NA	1	1	2	54	NA	7.849713758
44084	20.44	2	1	22	1	3	4	NA	2	95	2	NA	1	1	NA	53	NA	7.831021625
46802	20.3	2	1	22	1	3	5	2.35	2	103	2	NA	1	2	2	39	NA	7.605143454
46018	31.64	2	2	23	2	3	5	1.05	2	99	2	NA	2	2	2	253	2	9.435362158
51063	44.64	2	2	23	3	4	5	1.67	2	103	2	NA	2	2	NA	189	2	9.183328823
46760	NA	2	2	23	1	3	5	0.51	2	89	2	NA	2	1	NA	143	2	8.758333819
50062	20.41	2	2	23	4	3	6	0.29	2	97	2	NA	2	2	NA	142	2	8.837390856
42432	41.87	2	2	23	1	2	1	1.14	2	124	2	NA	2	2	NA	125	2	8.955448122
41628	23.35	2	2	23	3	4	3	0.79	2	91	2	NA	1	1	3	125	2	8.646026063
51509	43.79	2	2	23	2	3	1	1.34	2	92	2	NA	2	2	NA	123	2	8.640825752
49315	29.68	1	2	23	4	5	5	0.57	2	84	2	NA	2	2	NA	121	2	8.533460164
45074	23.23	2	2	23	3	4	6	4.08	2	98	2	NA	2	1	3	102	2	8.516793111
44565	16.3	2	2	23	5	4	5	0.97	2	84	2	NA	2	2	NA	99	2	8.332789468
51579	21.44	2	2	23	5	4	1	5	2	86	2	NA	2	2	NA	82	2	8.167919363
42308	20.44	2	2	23	4	3	5	1.39	2	84	2	NA	2	2	NA	77	2	8.08147504
41907	31.24	2	2	23	2	2	6	0.66	2	111	2	NA	2	2	1	55	2	8.023716206
47229	22.71	2	2	23	5	4	5	2.06	2	90	2	NA	2	2	NA	51	2	7.738488122
44197	46.67	2	2	23	4	3	5	0.47	2	91	2	NA	2	2	NA	47	2	7.667859928
41629	20.8	2	2	23	2	2	5	NA	2	83	2	NA	2	2	NA	47	2	7.575841029
42118	21.73	2	2	23	3	1	1	2.5	2	85	2	NA	2	1	NA	19	2	6.693943055
42224	25.38	2	1	23	3	4	5	0.58	2	98	2	NA	2	1	NA	278	NA	9.519441412
42685	34.24	2	1	23	4	4	5	1.54	2	89	2	NA	1	1	1	191	NA	9.047762617
47285	30.65	2	1	23	2	2	6	0.66	2	105	2	NA	2	2	1	130	NA	8.82834762
50865	22.54	2	1	23	5	4	5	2.73	2	90	2	NA	2	1	NA	107	NA	8.479491324
50154	36.41	2	1	23	2	2	5	0.79	2	92	2	NA	2	2	NA	105	NA	8.482601747
44664	19.21	2	1	23	5	3	6	2.73	2	92	2	NA	2	2	NA	99	NA	8.423761247
50253	25.38	2	1	23	3	3	5	2.02	2	93	2	NA	1	1	3	84	NA	8.270269111
48345	20.49	2	1	23	5	4	5	2.4	2	101	2	NA	2	2	3	83	NA	8.340813944
51192	25.87	2	1	23	4	4	5	2.15	2	105	2	NA	2	1	NA	81	NA	8.355262324
51441	22.21	2	1	23	4	4	5	1.61	2	87	2	NA	1	1	NA	75	NA	8.090249052
43537	26.65	2	1	23	5	5	6	1.47	2	92	2	NA	2	2	NA	69	NA	8.062747901
42383	23.34	2	1	23	3	5	5	0.48	2	105	2	NA	1	2	NA	68	NA	8.180320875
44254	22.67	2	1	23	3	4	6	4.08	2	108	2	NA	2	1	2	67	NA	8.193676666
45070	32.59	2	1	23	4	2	5	3.39	2	98	2	NA	2	2	NA	62	NA	8.018954683
50107	22.5	2	1	23	4	4	5	1.35	2	90	2	NA	2	1	NA	61	NA	7.917536354
48099	36.45	2	1	23	2	4	5	2.42	2	91	2	NA	1	2	NA	45	NA	7.624374816
44406	37.35	2	2	24	2	1	1	NA	1	367	2	NA	2	2	NA	932	2	12.04954748
44843	32.3	2	2	24	5	5	1	3.29	2	94	2	NA	2	2	2	136	2	8.762802487
48733	33.53	2	2	24	4	5	5	3.37	2	90	2	NA	2	2	NA	131	2	8.681859813
46980	21.11	1	2	24	3	4	6	0.7	2	92	2	NA	2	2	1	124	2	8.648922962
43583	28.79	2	2	24	4	4	5	1.93	2	81	2	NA	2	1	1	122	2	8.505323019
47971	21.29	2	2	24	3	5	5	2.31	2	95	2	NA	2	1	NA	118	2	8.631414336
50359	20.02	2	2	24	4	2	6	2.79	2	68	2	NA	2	2	1	117	2	8.288534459
50497	36.65	2	2	24	3	4	5	1.18	2	89	2	NA	2	2	NA	112	2	8.51398806
50446	35.21	2	2	24	1	1	1	1.66	2	94	2	NA	2	1	NA	86	2	8.304494898
43553	56.54	2	2	24	4	5	6	2.5	2	86	2	NA	2	1	NA	85	2	8.203851372
42281	21.61	2	2	24	1	5	1	5	2	92	2	NA	2	2	NA	71	2	8.091321274
45405	24.08	2	2	24	4	5	5	3.41	2	91	2	NA	2	2	NA	70	2	8.066207568
43205	30.64	2	2	24	1	4	5	2.3	2	97	2	NA	2	2	NA	64	2	8.040446881
44095	31.5	2	2	24	4	3	5	1.63	2	100	2	NA	2	2	NA	36	2	7.495541944
43248	28.55	2	2	24	4	4	5	NA	2	96	2	NA	1	1	NA	20	2	6.866933284
46380	44.53	2	1	24	3	5	5	1.08	2	102	2	NA	2	1	NA	192	NA	9.189321005
41626	27	2	1	24	2	4	5	4.44	2	93	2	NA	1	1	2	174	NA	8.998507612
42381	26.49	2	1	24	3	2	5	0.46	2	99	2	NA	2	1	1	168	NA	9.025936649
43114	37.25	1	1	24	3	4	5	0.7	2	158	2	NA	2	2	1	164	NA	9.46931428
45300	23.18	2	1	24	3	5	5	5	2	92	2	NA	2	1	NA	163	NA	8.922391597
48056	26.21	2	1	24	1	1	1	1.16	2	97	2	NA	2	1	NA	160	NA	8.956737613
45412	26.32	2	1	24	5	5	5	1.39	2	101	2	NA	2	2	NA	142	NA	8.877800394
43285	36.1	2	1	24	3	3	1	3.29	2	102	2	NA	1	2	1	139	NA	8.866299566
45924	26.08	2	1	24	1	3	5	1.46	2	99	2	NA	1	1	NA	102	NA	8.526945483
46791	18.85	2	1	24	3	3	6	1.63	2	125	2	NA	1	2	1	101	NA	8.750287074
49229	28.47	2	1	24	3	5	5	2.4	2	89	2	NA	2	2	NA	92	NA	8.317277766
44427	23.01	2	1	24	3	5	5	0.98	2	86	2	NA	1	1	3	89	NA	8.249836485
44677	28.47	2	1	24	2	5	1	0.34	2	86	2	NA	2	2	3	87	NA	8.227108234
45054	27.08	2	1	24	1	4	6	1.46	2	101	2	NA	2	2	2	84	NA	8.352790135
47114	21.61	2	1	24	3	5	5	2.12	2	103	2	NA	2	1	NA	82	NA	8.348301055
49747	23.51	2	1	24	4	4	5	5	2	85	2	NA	2	2	3	81	NA	8.143953231
48936	23.45	2	1	24	3	4	5	0.78	2	105	2	NA	1	1	1	80	NA	8.342839804
44393	21.48	2	1	24	3	5	6	5	2	96	2	NA	2	2	NA	79	NA	8.240648863
43198	24.13	2	1	24	3	4	5	1.73	2	77	2	NA	2	2	NA	77	NA	7.994463663
46077	30.41	1	1	24	4	5	5	3.58	2	100	2	NA	2	2	NA	70	NA	8.160518247
47458	18.85	2	1	24	4	2	5	0.5	2	98	2	NA	2	2	1	67	NA	8.096512918
44623	31.35	2	2	25	1	5	6	1.46	2	97	2	NA	2	2	3	269	2	9.476275178
50420	53.26	2	2	25	3	3	5	5	2	105	2	NA	2	1	NA	167	2	9.078806982
51224	31.55	2	2	25	1	4	1	1.07	2	105	2	NA	2	2	NA	154	2	8.997765772
48107	45.43	2	2	25	4	2	5	2.45	2	146	2	NA	2	2	NA	150	2	9.301094735
43473	34.78	2	2	25	1	4	1	1.75	2	107	2	NA	2	2	NA	113	2	8.707069473
50349	39.24	1	2	25	2	1	1	2.07	2	96	2	NA	2	2	NA	98	2	8.45616849
44358	22.12	2	2	25	1	5	3	2.21	2	87	2	NA	2	1	NA	85	2	8.215412195
46254	24.13	2	2	25	3	5	5	2.02	2	89	2	NA	2	1	NA	78	2	8.152198016
42373	26.49	2	2	25	1	4	3	1.07	2	85	2	NA	2	1	NA	74	2	8.053569169
45163	37.11	2	2	25	1	2	1	0.81	2	91	2	NA	2	2	NA	72	2	8.094378445
45738	36.55	1	2	25	2	4	3	0.61	2	89	2	NA	2	1	NA	68	2	8.014996894
42357	24.56	2	2	25	3	4	1	4.38	2	92	2	NA	2	2	NA	60	2	7.922985959
42701	20.25	2	2	25	2	5	5	0.69	2	80	2	NA	2	2	NA	57	2	7.731930722
51305	23.6	2	2	25	4	2	5	0.17	2	106	2	NA	2	2	NA	56	2	7.995643604
49260	32.52	1	1	25	3	3	6	0.97	2	113	2	NA	2	2	1	812	NA	10.73374098
42842	36.12	2	1	25	1	2	1	1.14	2	287	2	NA	2	2	3	504	NA	11.1889113
45053	43.01	2	1	25	3	3	5	1.63	2	91	2	NA	2	2	NA	234	NA	9.273033441
43455	28.23	9	1	25	5	4	1	5	2	96	2	NA	1	1	NA	172	NA	9.018695488
43364	20.78	2	1	25	3	4	5	0.19	2	92	2	NA	2	1	NA	169	NA	8.958540111
51112	45.31	2	1	25	4	3	5	4.84	2	94	2	NA	2	2	NA	129	NA	8.709960006
48478	25.51	2	1	25	4	2	6	0.36	2	82	2	NA	2	2	1	121	NA	8.509362612
42391	22.72	2	1	25	4	3	5	0.85	2	90	2	NA	1	1	1	117	NA	8.568836425
41590	24.39	2	1	25	1	4	1	2.33	2	92	2	NA	2	2	NA	110	NA	8.529121762
50954	23.92	2	1	25	3	5	5	2.15	2	90	2	NA	2	2	3	102	NA	8.431635303
43850	29.86	2	1	25	1	2	6	1.22	2	99	2	NA	1	1	NA	92	NA	8.423761247
49133	23.44	2	1	25	4	3	5	3.3	2	91	2	NA	1	2	3	77	NA	8.161517748
41685	18.44	2	1	25	3	3	5	0.94	2	100	2	NA	1	2	NA	71	NA	8.174702882
41674	23.05	2	1	25	4	4	1	2.69	2	93	2	NA	2	2	NA	51	NA	7.771277945
42516	25.14	2	1	25	3	4	5	4.41	1	90	2	NA	1	1	1	40	NA	7.495541944
46445	24.82	2	1	25	2	4	5	1.25	2	98	2	NA	2	1	NA	25	NA	7.110696123
44602	24.99	2	1	25	4	3	5	NA	2	101	2	NA	2	2	1	24	NA	7.100027167
41625	32.37	2	2	26	1	1	4	0.4	2	108	2	NA	1	2	NA	245	2	9.490242257
44960	47.77	2	2	26	4	4	5	1.92	2	122	2	NA	2	2	NA	217	2	9.490771218
45125	25.23	1	2	26	1	4	1	0.31	2	86	2	NA	2	1	NA	198	2	9.049467146
42198	37.94	2	2	26	1	4	1	2.28	2	113	2	NA	2	1	NA	159	2	9.10314484
42304	34.21	2	2	26	3	2	5	0.62	2	106	2	NA	2	2	NA	146	2	8.953898535
43338	18.86	2	2	26	3	5	6	5	2	97	2	NA	2	2	NA	110	2	8.582044164
43629	37.66	2	2	26	1	2	5	1.97	2	87	2	NA	2	2	NA	110	2	8.473241304
44824	37.97	2	2	26	2	2	1	0.66	2	97	2	NA	1	1	2	91	2	8.392423304
45358	17.93	2	2	26	3	3	6	NA	2	92	2	NA	2	1	NA	70	2	8.077136639
47047	23.89	2	2	26	3	5	1	5	2	87	2	NA	2	1	NA	70	2	8.02125618
47374	28.81	2	2	26	3	5	5	2.74	2	108	2	NA	2	1	2	51	2	7.920809679
44177	27.05	2	2	26	4	4	5	2.64	2	100	2	NA	2	1	NA	35	2	7.467371067
51250	39.32	2	2	26	4	4	5	1.85	2	101	2	NA	2	2	3	34	2	7.448333861
50024	21.23	2	2	26	1	4	1	2.33	2	81	2	NA	2	2	NA	27	2	6.99713884
48749	25.72	2	2	26	4	5	5	2.18	2	76	2	NA	2	2	NA	26	2	6.895682698
41968	19.88	2	1	26	3	2	6	0.77	2	115	2	NA	1	1	1	534	NA	10.33218079
45101	27.91	2	1	26	1	1	5	NA	2	99	2	NA	1	1	NA	320	NA	9.670293665
48816	21.51	2	1	26	1	1	1	0.4	2	67	2	NA	1	1	1	227	NA	8.936495456
51075	21.86	2	1	26	3	4	6	5	2	99	2	NA	1	1	1	182	NA	9.105979357
43777	23.68	2	1	26	3	3	5	2.21	2	102	2	NA	1	2	3	148	NA	8.929037906
48842	24.51	2	1	26	5	5	5	0.78	2	103	2	NA	2	2	2	137	NA	8.861562733
46989	22.61	2	1	26	1	1	5	1.45	2	94	2	NA	2	1	NA	125	NA	8.678461339
45253	25.61	2	1	26	1	2	1	1.78	2	97	2	NA	2	1	NA	124	NA	8.701845364
47402	30.27	2	1	26	3	5	5	2.02	2	98	2	NA	1	2	3	119	NA	8.670943791
47775	30.65	1	1	26	3	1	5	0.86	2	103	2	NA	1	2	1	110	NA	8.642062173
47508	24.67	2	1	26	3	4	5	5	2	123	2	NA	2	1	3	105	NA	8.772997525
45162	17.88	2	1	26	1	4	3	2.49	2	91	2	NA	2	2	NA	95	NA	8.371589218
44554	26.51	2	1	26	5	5	5	1.44	2	88	2	NA	2	2	NA	74	NA	8.088254727
45400	17.31	2	1	26	3	2	6	0.23	2	98	2	NA	2	2	1	71	NA	8.154500175
41958	24.54	2	1	26	1	3	5	NA	2	97	2	NA	1	2	NA	71	NA	8.144243675
50453	26.44	2	1	26	3	2	1	0.47	2	96	2	NA	2	1	1	62	NA	7.998335396
50503	23.8	2	1	26	3	1	1	2.5	2	93	2	NA	2	1	NA	36	NA	7.422971251
48418	24.46	2	1	26	5	5	1	4.35	2	92	2	NA	1	2	NA	33	NA	7.325148958
45937	27.71	2	1	26	4	5	3	4.37	2	89	2	NA	2	1	NA	32	NA	7.261225092
45659	25.21	2	2	27	2	3	1	1.99	2	93	2	NA	1	1	1	186	2	9.065198986
50448	28.47	2	2	27	2	4	6	NA	2	109	2	NA	2	2	2	150	2	9.008835996
48012	31.59	2	2	27	3	1	5	0.9	2	94	2	NA	2	1	1	128	2	8.702177866
46023	29.36	2	2	27	4	2	6	1.81	2	100	2	NA	2	2	NA	124	2	8.732304571
48141	17.96	2	2	27	2	2	3	0.67	2	88	2	NA	2	2	1	90	2	8.283999304
43263	19.66	2	2	27	2	5	5	2.88	2	87	2	NA	2	2	NA	84	2	8.203577737
47838	25.56	2	2	27	3	3	6	5	2	96	2	NA	2	2	NA	83	2	8.290041619
43955	26.15	2	2	27	1	2	5	0.87	2	88	2	NA	2	2	NA	81	2	8.178638789
42467	27.67	2	2	27	3	4	6	5	2	91	2	NA	2	2	NA	68	2	8.037220031
50627	20.13	2	2	27	4	5	5	3.41	2	95	2	NA	2	2	NA	64	2	8.019612794
43412	22.05	2	2	27	4	4	5	0.64	2	93	2	NA	2	2	NA	64	2	7.998335396
44171	26.89	2	2	27	3	4	1	1.94	2	72	2	NA	2	1	NA	59	2	7.661056382
47586	36.67	2	2	27	2	4	1	3.87	2	86	2	NA	1	1	3	54	2	7.750184162
49209	29.33	2	2	27	4	3	6	3.21	2	88	2	NA	2	2	NA	28	2	7.116394144
43889	40.49	1	1	27	3	3	6	1.96	2	108	2	NA	2	1	NA	425	NA	10.04107322
44769	30.72	2	1	27	1	2	6	0.77	2	100	2	NA	2	1	NA	393	NA	9.885832617
42809	29.95	2	1	27	1	1	1	1.73	2	94	2	NA	2	2	NA	308	NA	9.580247385
51272	27.41	2	1	27	1	2	1	0.85	2	123	2	NA	2	2	NA	288	NA	9.781997655
41948	38.15	2	1	27	3	3	5	0.62	2	156	2	NA	2	1	NA	237	NA	9.824768968
44638	30.11	2	1	27	4	1	6	1.14	2	98	2	NA	1	1	NA	187	NA	9.122928915
45092	38.33	2	1	27	1	2	1	0.81	2	104	2	NA	1	1	NA	180	NA	9.144200569
47978	24.82	2	1	27	3	2	6	2.45	2	95	2	NA	1	2	1	175	NA	9.025515685
45196	24.8	2	1	27	1	1	5	1.45	2	107	2	NA	1	1	2	154	NA	9.016634256
47117	28.26	1	1	27	2	3	1	1.99	2	130	2	NA	1	2	2	150	NA	9.185022564
44452	23.9	2	1	27	1	3	1	0.73	2	111	2	NA	2	2	NA	150	NA	9.027018315
49070	27.48	2	1	27	3	3	5	2.45	2	102	2	NA	1	1	3	135	NA	8.837100411
46342	26.74	2	1	27	1	3	1	1.74	2	88	2	NA	2	1	NA	135	NA	8.689464412
41487	23.44	1	1	27	5	5	5	5	2	108	2	NA	2	2	NA	124	NA	8.809265612
48528	21.43	2	1	27	1	2	5	1.53	2	101	2	NA	2	1	1	119	NA	8.701096829
46462	30.69	2	1	27	1	5	1	5	2	98	2	NA	2	2	NA	108	NA	8.573951525
44501	21.71	2	1	27	4	2	6	0.29	2	104	2	NA	2	2	NA	98	NA	8.536211197
44408	19.42	2	1	27	1	3	1	1.99	2	95	2	NA	1	1	NA	96	NA	8.425077903
41724	31.09	2	1	27	4	5	5	1.63	2	91	2	NA	2	2	NA	81	NA	8.212161481
48390	23.54	2	1	27	4	2	5	1.45	2	84	2	NA	1	1	1	81	NA	8.132118773
48480	25.37	2	1	27	3	3	6	NA	2	91	2	NA	1	1	1	80	NA	8.199738961
41637	29.37	2	1	27	1	3	5	NA	2	100	2	NA	1	1	NA	78	NA	8.268731832
42475	20.85	2	1	27	3	5	5	0.69	2	91	2	NA	1	1	NA	75	NA	8.135200439
47967	24.07	2	1	27	3	5	6	0.98	2	91	2	NA	1	1	3	75	NA	8.135200439
51330	25.71	2	1	27	1	4	1	5	2	95	2	NA	2	2	NA	62	NA	7.987864096
43932	34.37	2	1	27	4	3	6	2.12	2	82	2	NA	1	1	NA	58	NA	7.774015077
44221	23.41	2	1	27	4	2	6	1.81	2	91	2	NA	2	2	1	57	NA	7.860763594
47593	20.74	2	1	27	3	3	1	0.43	2	88	2	NA	1	1	2	53	NA	7.754481547
51309	29.93	2	1	27	3	4	1	2.91	2	91	2	NA	1	1	NA	45	NA	7.624374816
48935	39.8	2	2	28	3	4	1	2.04	2	95	2	NA	2	1	3	198	2	9.148996742
48938	27.51	2	2	28	3	5	6	4.32	2	88	2	NA	2	2	NA	147	2	8.774622221
51067	22.32	2	2	28	1	3	1	1.32	2	97	2	NA	2	1	NA	103	2	8.516292786
48144	42.42	2	2	28	3	5	1	3.52	2	98	2	NA	2	1	NA	95	2	8.44569719
46383	48.01	2	2	28	4	3	5	0.52	2	104	2	NA	1	1	NA	93	2	8.483843212
43044	23.46	2	2	28	3	5	1	3.98	2	74	2	NA	2	2	3	89	2	8.099554282
41737	24.93	2	2	28	4	2	4	3.79	2	85	2	NA	2	2	NA	68	2	7.969011781
42880	22.09	2	2	28	3	4	1	2.91	2	81	2	NA	1	1	3	65	2	7.875689244
45979	19.56	2	2	28	3	4	4	2.02	2	84	2	NA	2	2	NA	54	2	7.726653665
45981	20.22	2	2	28	4	5	5	NA	2	97	2	NA	2	2	NA	42	2	7.619233416
43273	38.04	2	2	28	4	4	1	2.42	2	100	2	NA	2	2	NA	25	2	7.13089883
50334	34.19	2	1	28	3	5	5	5	2	99	2	NA	1	1	3	311	NA	9.641765582
48583	25.87	2	1	28	3	3	5	5	2	91	2	NA	1	1	1	190	NA	9.064736398
49319	31.94	2	1	28	3	3	6	1.27	2	104	2	NA	1	1	1	181	NA	9.14974075
44931	31.7	2	1	28	1	3	6	1.74	2	122	2	NA	2	2	NA	180	NA	9.303830715
43381	31.05	2	1	28	3	4	1	4.38	2	111	2	NA	2	1	3	179	NA	9.203768827
42984	25.41	2	1	28	1	1	6	0.58	2	101	2	NA	1	1	1	152	NA	8.945853857
44786	36.22	2	1	28	2	4	5	2.1	2	95	2	NA	1	1	NA	114	NA	8.596928159
42857	32.15	2	1	28	1	2	1	0.61	2	96	2	NA	2	1	3	110	NA	8.571681377
41758	23.09	2	1	28	1	1	5	NA	2	100	2	NA	1	1	1	108	NA	8.594154233
50413	22.17	2	1	28	1	3	1	1.27	2	99	2	NA	1	1	1	103	NA	8.536701658
46668	22.78	2	1	28	4	3	5	NA	2	129	2	NA	2	2	1	102	NA	8.791638037
50793	27.07	2	1	28	3	4	1	3.98	2	105	2	NA	2	2	3	94	NA	8.504107952
43579	21.56	2	1	28	2	4	5	NA	2	95	2	NA	2	1	NA	94	NA	8.404024493
49455	21.64	1	1	28	3	2	5	3.37	2	91	2	NA	1	1	1	82	NA	8.224431573
48919	40.06	2	1	28	4	2	1	1.45	2	149	2	NA	1	1	2	64	NA	8.469682209
47785	23.91	2	1	28	3	5	1	5	2	90	2	NA	2	1	2	61	NA	7.917536354
44035	21.4	2	1	28	4	4	5	1.63	2	93	2	NA	2	1	NA	31	NA	7.273439517
43696	24.35	2	1	28	4	2	5	NA	2	85	2	NA	2	2	1	31	NA	7.18349128
48219	28.77	2	1	28	4	3	6	3.04	2	111	2	NA	2	1	3	14	NA	6.65544035
43935	31.08	2	2	29	3	4	6	1.76	2	119	2	NA	2	2	NA	225	2	9.502076715
47702	38.26	2	2	29	3	4	1	0.74	2	91	2	NA	2	1	3	210	2	9.164819857
45522	31.76	2	2	29	2	4	1	2.33	2	90	2	NA	2	1	NA	176	2	8.977146485
44486	34.46	2	2	29	3	3	6	1.27	2	122	2	NA	2	2	1	170	2	9.246672301
45708	36.96	2	2	29	3	2	5	0.9	2	95	2	NA	1	2	1	160	2	8.935903526
51036	19.02	2	2	29	3	3	1	NA	2	86	2	NA	2	1	3	159	2	8.830104318
42839	29.48	1	2	29	4	5	5	NA	2	89	2	NA	2	2	NA	97	2	8.370200168
43230	19.41	2	2	29	3	3	3	1.7	2	83	2	NA	1	1	2	76	2	8.056426768
48134	24.22	2	2	29	3	3	1	1.9	2	80	2	NA	2	1	3	75	2	8.006367568
45569	22.75	2	2	29	1	4	1	5	2	103	2	NA	2	2	3	68	2	8.161089513
47711	35.98	2	2	29	3	5	3	5	2	85	2	NA	2	1	NA	68	2	7.969011781
44128	21.68	2	2	29	4	2	5	2.73	2	92	2	NA	2	2	NA	54	2	7.817625443
44237	29.03	1	2	29	4	3	6	3.49	2	84	2	NA	2	2	NA	54	2	7.726653665
50186	25.99	2	2	29	1	4	4	0.52	2	94	2	NA	2	2	NA	51	2	7.781973234
49064	21.69	2	2	29	2	3	5	0.15	2	88	2	NA	2	2	NA	51	2	7.716015267
50401	25.16	2	2	29	1	4	1	1.99	2	90	2	NA	2	2	NA	48	2	7.677863501
48687	21.9	2	2	29	5	5	1	4.35	2	86	2	NA	2	1	NA	42	2	7.498869734
42109	19.96	2	2	29	5	4	1	3.57	2	95	2	NA	2	1	NA	39	2	7.524291357
49897	60.45	2	2	29	4	3	5	1.46	2	106	2	NA	2	1	NA	32	2	7.436027816
45827	24.63	2	2	29	4	5	6	2.79	2	90	2	NA	2	2	NA	31	2	7.240649694
47205	26.96	2	2	29	4	3	5	0.79	2	92	2	NA	1	2	NA	22	2	6.91968385
43747	42.95	2	1	29	1	2	1	2.28	2	100	2	NA	1	1	NA	258	NA	9.46498259
42710	29.24	2	1	29	3	4	5	4.33	2	101	2	NA	1	1	NA	229	NA	9.35569534
50329	28.15	2	1	29	5	2	1	0.8	2	115	2	NA	2	2	1	223	NA	9.458956719
44377	37.8	1	1	29	3	3	5	0.62	2	118	2	NA	2	2	NA	218	NA	9.462032507
46966	19.7	2	1	29	2	5	6	1.57	2	88	2	NA	2	2	3	192	NA	9.041685006
49946	27.95	2	1	29	3	3	3	3.41	2	101	2	NA	1	1	3	164	NA	9.021839764
42429	25.1	1	1	29	2	3	1	3.29	2	122	2	NA	2	2	NA	148	NA	9.108086138
44710	28.49	2	1	29	1	2	1	3.87	2	111	2	NA	2	2	3	118	NA	8.787067645
46611	32.72	1	1	29	4	4	6	2.27	2	88	2	NA	1	1	2	109	NA	8.475537516
51549	24.85	2	1	29	4	3	4	1.18	2	101	2	NA	1	1	2	94	NA	8.465268119
41502	29.13	2	1	29	1	3	1	3.41	2	93	2	NA	2	1	1	89	NA	8.328088682
47405	28.72	2	1	29	4	3	6	1.32	2	95	2	NA	2	1	1	88	NA	8.338066526
47297	24.2	2	1	29	3	5	5	4.33	2	85	2	NA	2	2	3	80	NA	8.131530711
45809	27.13	2	1	29	3	1	1	1.06	2	102	2	NA	1	1	1	79	NA	8.301273485
45063	32.46	2	1	29	1	4	3	1.01	2	89	2	NA	1	1	NA	77	NA	8.139294611
50655	36.32	2	1	29	4	4	1	NA	2	92	2	NA	2	2	2	59	NA	7.90617884
51422	46.23	2	1	29	1	1	5	2.28	2	121	2	NA	1	1	1	56	NA	8.127995056
51167	23.01	2	1	29	4	4	5	2.84	2	96	2	NA	1	1	1	53	NA	7.841492924
49896	26.08	2	1	29	2	1	5	2.07	2	102	2	NA	1	1	NA	44	NA	7.716015267
48577	26.58	2	2	30	2	1	3	1.16	2	102	2	NA	2	2	NA	217	2	9.311722986
47137	35.93	2	2	30	3	2	1	1.49	2	98	2	NA	1	1	3	200	2	9.190137665
41485	25.99	2	2	30	2	2	1	1.01	2	97	2	NA	2	1	NA	172	2	9.029058275
47209	38.2	1	2	30	4	5	3	3.22	2	89	2	NA	2	2	NA	156	2	8.845345196
44969	23.57	2	2	30	4	3	5	NA	2	107	2	NA	2	2	1	115	2	8.724613782
47246	19.23	2	2	30	3	3	6	5	2	93	2	NA	1	1	2	112	2	8.557951184
48465	26.41	2	2	30	4	3	5	3.86	2	90	2	NA	2	2	1	111	2	8.516192691
47535	20.91	2	2	30	1	2	1	1.09	2	106	2	NA	2	2	1	106	2	8.633731008
44586	28.19	1	2	30	1	2	6	0.73	2	99	2	NA	2	2	NA	105	2	8.55593302
49997	30.62	2	2	30	1	3	5	1.13	2	94	2	NA	2	2	NA	86	2	8.304494898
41857	26.92	2	2	30	3	4	1	4.84	2	88	2	NA	2	1	1	78	2	8.140898461
49101	33.56	2	2	30	1	1	1	0.6	2	93	2	NA	2	2	NA	76	2	8.170185653
41802	23.64	2	2	30	3	3	1	2.82	2	86	2	NA	2	2	NA	65	2	7.935587386
44845	21.49	2	2	30	2	5	1	NA	2	93	2	NA	2	2	3	54	2	7.828436359
49322	40.19	2	2	30	1	4	1	1.45	2	94	2	NA	1	1	NA	45	2	7.656810091
48356	22.88	2	2	30	3	4	1	2.42	2	91	2	NA	2	1	NA	43	2	7.578912442
43067	27.73	2	2	30	1	4	5	3.82	2	90	2	NA	2	2	3	39	2	7.470224136
42202	19.39	2	2	30	3	5	1	5	2	89	2	NA	2	2	NA	37	2	7.406407102
47039	26.43	2	2	30	1	2	1	0.85	2	93	2	NA	2	2	NA	34	2	7.365812837
46004	31.57	2	2	30	3	2	1	4.26	2	87	2	NA	2	2	NA	91	3	8.283620445
45606	31.8	2	1	30	1	1	1	NA	2	86	2	NA	2	2	NA	234	NA	9.216521231
50166	26.23	2	1	30	2	2	4	1.16	2	95	2	NA	2	2	1	198	NA	9.148996742
49051	30.86	2	1	30	2	5	1	NA	2	97	2	NA	2	2	2	174	NA	9.040619097
47048	28.73	2	1	30	1	4	1	2.1	2	105	2	NA	1	1	3	128	NA	8.812843434
44049	29.67	2	1	30	4	3	6	NA	2	92	2	NA	1	1	1	104	NA	8.473032296
42179	41.67	1	1	30	3	4	1	1.26	2	101	2	NA	2	2	1	103	NA	8.556702325
42238	22.78	2	1	30	3	4	1	3.52	1	226	2	NA	2	1	NA	66	NA	8.917042561
44605	34.5	2	1	30	4	5	5	2.74	2	90	2	NA	2	1	NA	32	NA	7.272398393
50206	34.99	2	2	31	3	2	5	1.19	2	125	2	NA	2	1	1	207	2	9.46788535
45330	31.38	2	2	31	4	3	6	2.49	2	84	2	NA	2	2	NA	183	2	8.947155771
42331	32.66	2	2	31	1	4	1	2.45	2	96	2	NA	2	2	NA	118	2	8.641885635
42902	48.45	2	2	31	1	2	6	0.8	2	102	2	NA	2	2	NA	115	2	8.676757761
42816	27.76	2	2	31	3	3	1	0.84	2	97	2	NA	2	1	1	113	2	8.608951617
46065	19.35	2	2	31	1	2	4	1.09	2	101	2	NA	1	1	3	106	2	8.58541243
45100	19.44	2	2	31	2	3	1	1.09	2	80	2	NA	2	1	NA	97	2	8.263590433
46852	22.63	2	2	31	3	5	1	1.41	2	76	2	NA	2	1	NA	87	2	8.103494278
44802	22.73	2	2	31	3	5	1	1.07	2	93	2	NA	2	2	NA	75	2	8.156940426
43647	45.19	2	2	31	2	4	1	3.41	2	100	2	NA	2	1	NA	64	2	8.070906089
47749	31.48	1	2	31	4	2	6	0.36	2	94	2	NA	2	2	1	56	2	7.875499292
47807	27.23	2	2	31	1	2	3	1.01	2	89	2	NA	2	2	NA	52	2	7.746732908
43215	35.1	2	2	31	4	2	6	1.32	2	88	2	NA	2	2	1	40	2	7.473069088
45721	38.46	2	2	31	4	2	3	0.97	2	87	2	NA	2	1	NA	18	2	6.663132696
48379	23.46	2	2	31	3	4	3	0.58	2	87	2	NA	1	1	1	118	3	8.543445563
45805	23.33	1	1	31	3	5	4	1.92	2	99	2	NA	2	2	1	262	NA	9.470317173
46109	23.62	2	1	31	3	5	1	5	2	101	2	NA	2	2	NA	170	NA	9.057771773
46319	33.62	2	1	31	3	5	1	1.9	2	114	2	NA	1	1	NA	166	NA	9.155039056
43475	23.62	2	1	31	3	3	4	1.16	2	113	2	NA	1	1	1	139	NA	8.968714571
48906	27.97	2	1	31	2	4	1	1.88	2	98	2	NA	1	1	NA	127	NA	8.736007385
51068	28.25	2	1	31	5	4	6	4.32	2	87	2	NA	2	2	NA	113	NA	8.500148757
48270	33.5	1	1	31	3	2	1	2.42	2	105	2	NA	2	1	NA	105	NA	8.61477352
48342	28	2	1	31	4	3	5	2.91	2	103	2	NA	2	2	1	100	NA	8.546751994
42268	28.67	2	1	31	3	3	1	1.41	2	95	2	NA	1	1	3	94	NA	8.404024493
49351	23.44	2	1	31	3	3	1	2.36	2	100	2	NA	2	1	NA	66	NA	8.101677747
46503	22.28	2	1	31	3	4	5	4.9	2	103	2	NA	1	1	3	64	NA	8.100464891
45010	30.78	2	1	31	3	5	5	3.43	2	111	2	NA	2	1	NA	62	NA	8.143517406
45332	26.94	1	1	31	4	5	5	5	2	94	2	NA	2	2	NA	40	NA	7.539027056
47835	28.36	2	1	31	3	5	1	5	2	108	2	NA	2	2	NA	38	NA	7.626570206
47060	27.99	2	1	31	1	2	5	3.21	2	100	2	NA	1	1	NA	38	NA	7.549609165
49739	33.45	1	2	32	3	2	1	1.36	3	113	2	NA	2	2	NA	207	2	9.366959431
44580	32.25	2	2	32	1	3	1	5	2	108	2	NA	2	1	NA	161	2	9.070388412
44112	34.79	1	2	32	1	4	5	1.79	2	100	2	NA	2	2	3	128	2	8.764053269
44148	37.21	2	2	32	1	3	5	3.21	2	99	2	NA	2	1	NA	105	2	8.55593302
50715	34.03	2	2	32	3	4	1	0.83	2	106	2	NA	2	2	NA	96	2	8.534640105
50056	23.31	2	2	32	2	3	1	0.92	2	97	2	NA	2	2	NA	91	2	8.392423304
46256	45.74	1	2	32	4	2	4	0.51	2	96	2	NA	2	1	1	79	2	8.240648863
43425	32.7	2	2	32	3	4	1	2.02	2	103	2	NA	2	2	NA	71	2	8.204261685
47006	25.32	2	2	32	2	5	1	1.79	2	82	2	NA	2	2	NA	70	2	7.962067309
44338	24.26	2	2	32	4	4	4	0.87	2	95	2	NA	2	1	1	62	2	7.987864096
42087	48.34	1	2	32	4	5	5	3.37	2	84	2	NA	2	2	NA	55	2	7.745002804
48947	26.55	2	2	32	3	4	1	3.69	2	99	2	NA	2	2	3	52	2	7.853216388
51247	42.46	1	2	32	4	4	6	3.79	2	115	2	NA	2	2	1	41	2	7.765357015
49236	27.67	2	2	32	4	5	5	5	2	103	2	NA	2	2	NA	38	2	7.579167967
48863	23.27	2	2	32	2	4	1	2.82	2	85	2	NA	2	2	1	32	2	7.215239979
42986	29.75	2	2	32	4	4	6	1.27	2	86	2	NA	2	2	NA	31	2	7.19518732
51053	28.74	2	1	32	5	5	5	4.81	2	91	2	NA	1	1	NA	301	NA	9.524822591
44175	36.92	1	1	32	3	2	1	1.36	3	100	2	NA	1	1	NA	268	NA	9.503009986
49786	27.84	2	1	32	3	5	1	4.12	2	98	2	NA	2	1	NA	234	NA	9.347141413
51448	29.73	2	1	32	1	3	1	1.27	2	112	2	NA	2	1	3	214	NA	9.391327706
47843	32.88	2	1	32	3	2	3	5	2	89	2	NA	1	1	1	200	NA	9.093806556
50962	37.68	2	1	32	3	4	1	2.04	2	95	2	NA	1	1	NA	128	NA	8.712759975
49885	32.83	1	1	32	1	4	6	3.61	2	98	2	NA	2	1	NA	119	NA	8.670943791
50657	27.32	2	1	32	4	4	6	NA	2	99	2	NA	2	1	NA	115	NA	8.646904798
49833	24.47	2	1	32	1	1	1	1.28	2	117	2	NA	2	1	NA	112	NA	8.787525626
47336	29.81	2	1	32	3	5	1	5	2	95	2	NA	2	2	3	111	NA	8.570259912
50705	26.45	1	1	32	3	4	1	5	2	103	2	NA	1	1	NA	108	NA	8.623713035
51389	22.59	2	1	32	3	5	1	5	2	91	2	NA	2	2	NA	105	NA	8.471672676
44303	25.27	2	1	32	2	1	5	2.07	2	100	2	NA	1	1	NA	100	NA	8.517193191
42997	22.18	2	1	32	3	3	4	0.59	2	103	2	NA	1	2	1	89	NA	8.430218177
46166	28.53	2	1	32	1	4	1	1.89	2	110	2	NA	2	1	NA	76	NA	8.338066526
50282	22.54	2	1	32	5	1	5	5	2	102	2	NA	1	2	1	70	NA	8.180320875
50736	27.75	1	1	32	3	5	1	4.26	2	91	2	NA	2	2	3	64	NA	7.976595409
44051	23.98	2	1	32	3	2	1	4.14	2	90	2	NA	2	1	NA	60	NA	7.901007052
44509	29.48	2	1	32	5	3	5	NA	2	93	2	NA	1	1	3	59	NA	7.916989756
49355	21.49	2	1	32	3	4	3	1.79	2	101	2	NA	2	2	3	58	NA	7.982416347
47762	25.08	2	1	32	4	5	6	1.83	2	101	2	NA	2	2	NA	55	NA	7.929306522
45312	24	2	1	32	1	1	1	0.6	2	95	2	NA	2	2	NA	54	NA	7.849713758
51438	24.32	2	1	32	4	4	4	1.27	2	95	2	NA	2	2	NA	44	NA	7.644919345
46007	27.06	2	1	32	3	4	1	2.56	2	82	2	NA	1	1	NA	42	NA	7.451241685
45235	27.29	2	1	32	4	3	1	2.39	2	99	2	NA	2	1	NA	35	NA	7.457320731
47041	29.22	2	2	33	1	2	6	1.74	2	101	2	NA	2	2	NA	165	2	9.02791881
43517	32.47	2	2	33	5	5	1	2.07	2	85	2	NA	2	2	NA	151	2	8.766783913
46635	31.92	2	2	33	3	4	5	NA	2	113	2	NA	2	2	1	149	2	9.038186944
42315	19.95	2	2	33	3	4	1	1.84	2	38	2	NA	2	1	1	137	2	7.864419905
46093	19.58	2	2	33	4	4	6	3.49	2	88	2	NA	2	2	NA	134	2	8.682029434
45694	27.94	2	2	33	3	5	1	2.99	2	90	2	NA	2	1	NA	127	2	8.650849576
48366	25.3	2	2	33	3	5	1	4.12	2	112	2	NA	2	2	NA	116	2	8.778941882
49493	31.3	1	2	33	3	4	1	3.49	2	90	2	NA	2	2	1	114	2	8.542860938
42058	50.74	2	2	33	3	4	5	0.74	2	122	2	NA	2	2	3	108	2	8.793005091
49124	33.63	2	2	33	1	1	1	1.36	2	99	2	NA	2	2	NA	104	2	8.546363569
48970	27.29	2	2	33	3	2	5	0.48	2	90	2	NA	2	2	1	93	2	8.339261983
47323	27.2	2	2	33	5	1	1	0.8	2	91	2	NA	2	2	NA	91	2	8.328571832
41922	23.34	2	2	33	3	5	1	5	2	94	2	NA	2	2	NA	79	2	8.219595454
47144	31.04	2	2	33	4	5	1	5	2	95	2	NA	2	2	NA	67	2	8.06542233
43117	19.7	2	2	33	3	5	1	5	2	95	2	NA	1	1	3	65	2	8.035116981
50789	18.61	2	2	33	2	2	5	0.41	2	111	2	NA	2	1	3	53	2	7.986674934
49987	33.35	2	2	33	4	4	1	2.39	2	91	2	NA	2	1	NA	44	2	7.60190196
48087	33.89	1	2	33	4	5	1	3.11	2	100	2	NA	2	2	NA	34	2	7.43838353
43065	28.22	2	2	33	1	4	5	5	2	96	2	NA	2	2	NA	30	2	7.272398393
49671	21.9	2	2	33	3	5	1	4.12	2	90	2	NA	2	1	NA	26	2	7.064759028
45916	24.86	2	2	33	3	1	1	1.16	2	77	2	NA	1	1	NA	82	3	8.057377489
45350	30.92	2	1	33	3	5	1	4.24	2	105	2	NA	2	1	NA	390	NA	9.926959909
44121	28.97	2	1	33	3	3	3	0.7	2	110	2	NA	2	2	1	298	NA	9.704426672
42901	44.23	2	1	33	4	4	1	3.92	1	322	2	NA	1	1	NA	248	NA	10.59483311
47356	27.43	2	1	33	2	1	1	2.07	2	105	2	NA	1	1	NA	221	NA	9.358975871
46880	33.48	2	1	33	3	5	1	2.99	2	107	2	NA	1	1	NA	215	NA	9.350319682
43638	24.94	2	1	33	3	5	1	5	2	103	2	NA	1	2	3	160	NA	9.016755623
47649	34.35	2	1	33	2	3	1	0.7	2	96	2	NA	1	2	NA	129	NA	8.731013415
46973	20.14	2	1	33	4	4	5	0.5	2	91	2	NA	2	1	1	126	NA	8.653994233
49528	35.88	1	1	33	4	5	1	4.55	2	104	2	NA	1	2	NA	114	NA	8.687442167
47247	25.1	2	1	33	1	1	1	1.66	2	110	2	NA	1	1	2	100	NA	8.612503371
47890	27.46	1	1	33	5	5	1	5	2	102	2	NA	2	1	NA	93	NA	8.464425126
43732	25.83	1	1	33	4	3	5	3.56	2	90	2	NA	2	2	3	93	NA	8.339261983
43376	29.6	2	1	33	1	3	1	1.45	2	102	2	NA	1	2	NA	91	NA	8.442685139
44173	24.62	2	1	33	3	5	6	5	2	92	2	NA	2	2	NA	90	NA	8.328451067
44253	21.23	2	1	33	4	2	1	2.42	2	88	2	NA	2	2	2	87	NA	8.250097753
50767	19.93	2	1	33	3	3	6	0.7	2	74	2	NA	2	2	1	76	NA	7.941651253
50293	24.56	2	1	33	3	4	1	1.36	2	103	2	NA	1	1	3	59	NA	8.019119252
45526	23.44	1	1	33	3	2	1	4.02	2	82	2	NA	1	1	1	29	NA	7.080867897
42177	34.85	2	2	34	1	4	1	3.69	2	109	2	NA	2	1	NA	176	2	9.168684697
50248	25.04	2	2	34	4	3	5	0.44	1	405	2	NA	2	2	NA	170	2	10.44653832
44412	33.17	2	2	34	3	3	5	3.5	2	113	2	NA	2	2	NA	161	2	9.115645003
51101	27.61	2	2	34	2	5	4	1.03	2	84	2	NA	2	2	2	159	2	8.806573821
46729	33.84	2	2	34	3	1	1	0.24	2	110	2	NA	2	2	1	120	2	8.794824928
51026	18.64	2	2	34	3	4	1	3.87	2	86	2	NA	2	1	NA	102	2	8.386172929
43435	29.19	2	2	34	1	4	6	1.93	2	101	2	NA	1	1	NA	99	2	8.517093186
44723	NA	2	2	34	4	2	5	1.05	2	93	2	NA	2	2	1	96	2	8.403800504
46763	23.31	2	2	34	1	2	1	0.66	2	97	2	NA	2	1	NA	84	2	8.312380597
43944	29.01	2	2	34	2	1	1	1.75	2	104	2	NA	2	1	NA	79	2	8.320691571
47033	21.08	2	2	34	3	3	1	1.09	2	94	2	NA	1	1	1	74	2	8.154212695
50592	25.91	2	2	34	1	2	1	0.65	2	79	2	NA	2	2	NA	74	2	7.980365765
45217	26.33	2	2	34	3	5	1	0.5	2	85	2	NA	1	1	NA	71	2	8.012183953
46711	40.67	1	2	34	4	2	5	1.44	2	118	2	NA	2	2	1	65	2	8.251924714
43340	20.61	2	2	34	2	3	1	1.99	2	89	2	NA	2	2	NA	64	2	7.954372273
45344	27.19	2	2	34	3	4	1	4.83	2	97	2	NA	2	1	NA	61	2	7.992437662
51580	20.74	2	2	34	3	4	1	2.9	2	87	2	NA	2	2	NA	54	2	7.761744985
43740	25.84	2	2	34	4	5	1	4.83	2	86	2	NA	2	2	NA	36	2	7.344719054
49811	18.04	2	2	34	3	3	1	2.73	2	85	2	NA	1	1	NA	34	2	7.275864601
43356	25.28	2	2	34	4	3	6	4.25	2	97	2	NA	2	1	NA	23	2	7.017058014
46988	39.87	2	1	34	3	3	1	1.02	2	111	2	NA	2	2	3	555	NA	10.33535113
43341	29.9	2	1	34	3	4	5	5	2	100	2	NA	2	1	3	271	NA	9.514141826
42969	32.16	2	1	34	3	5	1	0.5	2	100	2	NA	2	2	NA	211	NA	9.263881139
44726	30.56	1	1	34	1	3	1	1.79	2	107	2	NA	2	1	NA	210	NA	9.326789185
47313	21.4	2	1	34	3	5	1	5	2	89	2	NA	2	2	1	208	NA	9.133027269
47150	30.77	2	1	34	2	4	1	2.48	2	89	2	NA	2	1	NA	200	NA	9.093806556
44073	28.77	1	1	34	3	3	5	4.33	2	92	2	NA	1	1	1	157	NA	8.884887202
51533	30.34	2	1	34	3	3	1	1.21	2	104	2	NA	2	2	NA	150	NA	8.961879013
48808	34.19	2	1	34	4	3	5	2.49	2	114	2	NA	2	2	NA	135	NA	8.948326046
46174	27.37	2	1	34	4	4	5	1.69	2	87	2	NA	2	2	1	128	NA	8.624791202
50014	27.8	2	1	34	1	5	1	NA	2	100	2	NA	2	1	NA	124	NA	8.732304571
50993	43.43	1	1	34	3	4	1	0.63	2	111	2	NA	2	2	NA	116	NA	8.769973212
43717	30.87	1	1	34	1	4	1	3.69	2	92	2	NA	2	2	NA	116	NA	8.582231588
46510	26.95	2	1	34	4	2	1	2.36	2	75	2	NA	2	1	NA	114	NA	8.360539381
46082	29.81	2	1	34	3	3	1	0.77	2	107	2	NA	1	1	NA	108	NA	8.661812881
42435	21.2	2	1	34	1	2	1	1.18	2	97	2	NA	2	1	2	95	NA	8.43544069
44098	21.06	2	1	34	3	3	1	1.09	2	101	2	NA	1	1	1	75	NA	8.23946145
49936	22.5	2	1	34	3	3	1	NA	2	92	2	NA	1	1	NA	71	NA	8.091321274
48172	24.85	2	1	34	3	5	1	5	2	101	2	NA	2	2	NA	62	NA	8.049107721
42083	30.86	2	1	34	4	3	4	1.47	2	93	2	NA	2	2	3	59	NA	7.916989756
47774	25.12	2	1	34	4	3	6	3.85	2	97	2	NA	2	1	NA	41	NA	7.595135865
49368	28.81	2	2	35	3	5	1	5	2	113	2	NA	2	2	1	205	2	9.357250617
45698	35.36	1	2	35	4	2	6	NA	1	137	2	NA	2	2	1	170	2	9.362632182
42482	30.55	1	2	35	4	3	5	0.47	2	126	2	NA	2	1	1	150	2	9.15377002
44203	NA	2	2	35	1	2	1	1.21	2	126	2	NA	2	2	NA	141	2	9.091894617
44568	39.74	2	2	35	3	4	1	0.77	2	137	2	NA	2	1	NA	136	2	9.139488631
49667	19.49	2	2	35	5	5	1	5	2	97	2	NA	2	2	NA	135	2	8.786838576
42787	27.34	2	2	35	3	4	5	1.86	2	85	2	NA	2	1	NA	100	2	8.354674262
47708	30.13	2	2	35	1	1	1	1.3	2	119	2	NA	2	1	NA	96	2	8.650324504
46725	31.19	2	2	35	5	4	6	2.42	2	101	2	NA	2	1	NA	94	2	8.465268119
47803	47.47	2	2	35	1	3	1	1.45	2	101	2	NA	2	2	NA	91	2	8.432832843
50510	16.7	2	2	35	3	5	5	1.31	2	98	2	NA	2	2	1	79	2	8.261268151
42797	26.59	2	2	35	3	5	1	1.61	2	98	2	NA	1	1	NA	56	2	7.917171989
44775	22.88	2	2	35	2	2	4	NA	2	91	2	NA	2	1	NA	48	2	7.688913337
51231	26.91	2	2	35	4	5	1	5	2	78	2	NA	2	2	NA	42	2	7.401231264
49713	18.2	2	2	35	4	5	3	2.91	2	77	2	NA	2	2	NA	33	2	7.147165803
50892	29.25	1	1	35	1	1	1	0.65	2	127	2	NA	1	1	3	973	NA	11.03142399
41511	26.15	2	1	35	1	5	1	5	2	314	2	NA	1	1	2	546	NA	11.35886478
50932	28.83	2	1	35	4	3	1	3.94	2	97	2	NA	1	1	NA	325	NA	9.66538898
43892	33.79	2	1	35	1	1	1	1.81	2	98	2	NA	1	1	1	219	NA	9.280892028
42890	29.16	2	1	35	1	4	1	2.33	2	99	2	NA	1	1	NA	162	NA	8.989569005
49241	22.36	2	1	35	5	5	1	5	2	97	2	NA	1	1	NA	140	NA	8.823206221
46100	34.74	2	1	35	5	4	5	5	2	90	2	NA	2	1	NA	134	NA	8.70450229
41809	41.09	1	1	35	1	3	1	1.09	2	105	2	NA	2	2	1	120	NA	8.748304912
44154	32.77	2	1	35	3	4	5	4.84	2	100	2	NA	1	1	3	114	NA	8.648221454
48776	31.6	2	1	35	1	2	1	0.65	2	123	2	NA	1	1	1	109	NA	8.810385057
49068	25.81	2	1	35	2	2	6	1.21	2	96	2	NA	2	1	NA	83	NA	8.290041619
48814	31.44	2	1	35	4	4	6	0.33	2	97	2	NA	2	2	1	76	NA	8.212297138
43899	21.04	2	1	35	3	3	1	3.49	2	90	2	NA	1	2	1	76	NA	8.13739583
42249	26.56	2	1	35	4	4	1	2.04	2	95	2	NA	2	1	NA	45	NA	7.667392201
45104	20.25	2	1	35	1	5	6	5	2	87	2	NA	1	1	NA	24	NA	6.950814768
50814	39	2	2	36	2	5	1	2.36	2	108	2	NA	2	2	NA	281	2	9.627338716
49216	27.32	2	2	36	1	4	1	5	2	138	2	NA	1	1	3	254	2	9.771440772
44478	29.74	2	2	36	1	1	1	NA	2	91	2	NA	2	2	2	210	2	9.164819857
45518	35.77	2	2	36	4	4	3	1.08	2	102	2	NA	2	2	NA	190	2	9.178849705
47315	49.13	1	2	36	5	2	4	NA	2	119	2	NA	2	2	1	162	2	9.173572648
50190	24.35	2	2	36	5	5	1	5	2	98	2	NA	2	2	NA	117	2	8.653994233
46897	29.85	2	2	36	3	4	1	1.75	2	98	2	NA	2	1	3	104	2	8.536211197
42069	24.39	2	2	36	3	4	1	0.91	2	92	2	NA	2	2	2	94	2	8.371936179
45657	24.1	2	2	36	1	5	1	NA	2	92	2	NA	2	1	NA	91	2	8.339500903
43844	19.16	2	2	36	5	5	1	5	2	98	2	NA	2	2	1	80	2	8.273846933
49768	19.19	1	2	36	3	4	1	5	2	90	2	NA	2	1	3	80	2	8.188689124
41811	25.14	2	2	36	1	5	1	3.2	2	107	2	NA	2	2	NA	76	2	8.310414994
49055	30.2	2	2	36	4	3	6	1.97	2	87	2	NA	2	2	NA	71	2	8.035440815
45452	22.96	2	2	36	2	3	3	0.15	2	108	2	NA	1	1	3	65	2	8.163371316
45784	32.27	2	2	36	2	5	1	5	2	93	2	NA	2	2	NA	58	2	7.899895323
48676	20.32	2	2	36	2	2	6	2.12	2	103	2	NA	2	1	NA	55	2	7.948914993
43790	23.47	2	2	36	3	3	5	3.5	2	96	2	NA	1	1	NA	55	2	7.878534196
43256	27.33	2	2	36	2	2	4	0.87	2	101	2	NA	2	1	NA	54	2	7.910957383
44789	27.93	2	2	36	3	5	1	3.11	2	91	2	NA	2	2	NA	44	2	7.60190196
44011	22.75	2	2	36	4	4	1	5	2	101	2	NA	2	2	NA	29	2	7.289269166
44534	22.71	2	2	36	3	5	1	4.14	2	88	2	NA	2	1	NA	27	2	7.0800265
51495	28.01	2	2	36	4	4	1	2.04	2	99	2	NA	2	2	NA	58	3	7.96241568
48382	15.48	2	2	36	1	2	1	NA	2	90	2	NA	2	2	NA	32	3	7.272398393
43177	26.45	2	1	36	3	5	1	1.61	2	98	2	NA	2	2	3	1297	NA	11.05962948
44540	25.31	2	1	36	1	4	1	5	2	94	2	NA	1	1	3	734	NA	10.44865663
49428	33.62	2	1	36	3	3	1	0.58	2	94	2	NA	2	2	1	271	NA	9.452266423
43909	30.53	1	1	36	5	5	1	0.45	2	97	2	NA	2	2	2	269	NA	9.476275178
50663	27.94	2	1	36	1	5	1	4.66	2	112	2	NA	2	2	NA	198	NA	9.313618721
45355	24.77	2	1	36	3	5	1	1.07	2	101	2	NA	2	2	NA	192	NA	9.179468708
50506	19.44	2	1	36	3	3	1	3.29	2	94	2	NA	1	1	1	182	NA	9.054154289
50488	19.05	2	1	36	4	3	6	NA	2	117	2	NA	2	2	NA	174	NA	9.228082053
42612	27.95	2	1	36	2	1	5	1.25	2	134	2	NA	1	1	NA	170	NA	9.340491056
46094	28.08	2	1	36	2	1	1	NA	2	115	2	NA	1	2	NA	167	NA	9.16977876
50012	33.67	2	1	36	1	3	1	2.28	2	232	2	NA	2	1	1	159	NA	9.822494393
46543	24.05	2	1	36	3	5	1	4.12	2	128	2	NA	1	2	1	154	NA	9.195835686
44930	36.12	2	1	36	1	4	3	0.46	2	99	2	NA	2	2	NA	152	NA	8.92585319
43451	27.09	2	1	36	3	5	3	5	2	100	2	NA	2	2	1	118	NA	8.68270763
50292	27.56	2	1	36	3	3	6	5	2	102	2	NA	2	2	2	117	NA	8.693999568
46106	21.13	2	1	36	5	1	1	0.48	2	90	2	NA	2	2	1	107	NA	8.479491324
51045	25.46	2	1	36	4	3	5	2.64	2	96	2	NA	2	2	1	105	NA	8.525161361
42377	29.28	2	1	36	3	3	1	5	2	95	2	NA	2	2	3	98	NA	8.44569719
46038	25.71	2	1	36	1	3	1	3.13	2	103	2	NA	2	2	NA	97	NA	8.516292786
49748	25.41	2	1	36	3	5	1	2.73	2	102	2	NA	2	2	NA	66	NA	8.121480375
47826	23.91	2	1	36	3	2	1	0.87	2	88	2	NA	1	1	NA	38	NA	7.421775794
47255	26.49	2	2	37	2	3	5	4.08	2	95	2	NA	2	1	NA	334	2	9.671870704
50391	35.85	2	2	37	1	4	1	3.07	2	85	2	NA	1	1	1	313	2	9.495707266
49082	31.59	2	2	37	3	4	6	1.16	2	92	2	NA	1	1	1	240	2	9.30928032
51182	35.43	2	2	37	3	5	5	0.71	2	110	2	NA	2	2	1	176	2	9.17781718
43056	29.05	2	2	37	1	1	1	0.9	2	97	2	NA	2	2	NA	174	2	9.040619097
42132	45.48	2	2	37	3	5	3	1.08	2	108	2	NA	2	2	NA	138	2	8.916237732
42973	23.96	1	2	37	3	3	1	3.54	3	123	2	NA	2	1	1	117	2	8.88121111
41534	41.05	2	2	37	5	4	5	1.54	2	104	2	NA	2	2	NA	116	2	8.70483391
47654	35.86	2	2	37	4	3	1	NA	2	101	2	NA	2	2	1	105	2	8.575933686
43424	23.48	2	2	37	3	4	1	3.41	2	101	2	NA	2	2	NA	101	2	8.537093853
46925	27.07	2	2	37	3	4	1	4.01	2	101	2	NA	2	2	NA	100	2	8.527143522
49049	28.95	2	2	37	1	2	1	1.01	2	98	2	NA	2	2	NA	95	2	8.44569719
46610	26.8	2	2	37	4	1	6	0.5	2	95	2	NA	2	2	1	91	2	8.371589218
48396	26.34	2	2	37	1	5	1	1.81	2	95	2	NA	2	2	NA	75	2	8.178217825
47183	19.53	2	2	37	3	5	1	4.84	2	85	2	NA	2	1	3	70	2	7.997999318
44247	26.07	2	2	37	3	5	1	3.78	2	99	2	NA	2	2	NA	64	2	8.060855753
47842	20.53	2	2	37	4	4	1	3.39	2	93	2	NA	1	2	NA	64	2	7.998335396
48020	31.93	1	2	37	4	2	5	0.01	2	83	2	NA	1	1	2	57	2	7.768744695
43347	35.63	2	2	37	4	5	1	4.48	2	97	2	NA	2	2	NA	49	2	7.773384096
50464	23.2	2	2	37	3	5	3	5	2	89	2	NA	2	2	NA	47	2	7.645636791
48541	23.42	2	2	37	3	5	1	5	2	94	2	NA	2	2	NA	43	2	7.611347717
50155	39.87	1	2	37	4	4	1	2.63	2	96	2	NA	1	1	NA	35	2	7.426549072
51469	21.46	2	2	37	4	5	5	3.16	2	87	2	NA	2	2	NA	34	2	7.299121463
46824	28.46	2	1	37	3	4	5	4.9	2	106	2	NA	2	2	1	570	NA	10.31592827
51316	23.75	2	1	37	2	3	4	4.08	2	106	2	NA	1	2	1	418	NA	10.00577335
50911	27.72	2	1	37	3	3	5	NA	1	257	2	NA	2	1	3	300	NA	10.55971138
43329	50.23	2	1	37	3	5	1	5	2	100	2	NA	2	2	NA	238	NA	9.384293679
42393	28.44	2	1	37	3	3	1	1.84	2	131	2	NA	2	2	3	227	NA	9.60700016
46057	28.87	2	1	37	4	2	6	2.79	2	135	2	NA	1	2	1	222	NA	9.61480498
47820	NA	1	1	37	1	3	1	0.92	2	105	2	NA	1	2	NA	220	NA	9.354440716
47799	27.71	2	1	37	3	3	6	NA	2	97	2	NA	2	1	NA	206	NA	9.209439967
44694	27.08	2	1	37	1	2	1	1.01	2	95	2	NA	2	1	3	190	NA	9.107753783
50941	31.56	2	1	37	1	1	5	1.45	2	97	2	NA	1	2	NA	185	NA	9.101919623
42415	35.18	2	1	37	3	3	1	4.84	2	99	2	NA	1	2	1	159	NA	8.970876872
50591	28.21	2	1	37	3	5	1	4.97	2	95	2	NA	1	1	NA	155	NA	8.904154828
41721	25.32	2	1	37	3	2	1	0.84	2	105	2	NA	1	1	1	126	NA	8.797095077
41539	24.13	2	1	37	3	5	5	3.85	2	95	2	NA	2	1	NA	126	NA	8.697011618
48983	24.87	2	1	37	4	2	1	3.23	2	88	2	NA	2	1	1	120	NA	8.571681377
49563	35.81	2	1	37	2	3	4	5	2	121	2	NA	1	2	NA	113	NA	8.830031184
45418	21.79	2	1	37	4	3	5	0.98	2	97	2	NA	2	1	2	99	NA	8.476683648
49866	29.27	2	1	37	4	3	5	3.62	1	130	2	NA	2	2	NA	63	NA	8.317521996
46198	28.99	2	1	37	4	4	4	3.3	2	107	2	NA	2	2	NA	57	NA	8.022732922
47120	30.29	2	1	37	4	5	1	3.39	2	92	2	NA	2	2	NA	55	NA	7.835974582
44267	29.99	2	1	37	1	1	1	1.09	2	109	2	NA	1	1	NA	46	NA	7.826842098
41639	30.2	2	1	37	1	5	4	2.21	2	110	2	NA	2	2	NA	31	NA	7.44132039
51168	35.39	2	2	38	3	2	5	2.94	2	87	2	NA	2	1	NA	228	2	9.202106567
47924	25.25	1	2	38	3	4	1	3.57	2	95	2	NA	2	1	NA	207	2	9.193448504
42119	37.42	2	2	38	3	2	3	0.46	2	110	2	NA	2	2	2	206	2	9.335209354
43167	22.57	2	2	38	3	5	1	1.83	2	93	2	NA	2	2	NA	125	2	8.66776605
42436	22.71	2	2	38	2	3	1	NA	2	97	2	NA	2	2	NA	110	2	8.582044164
50816	27.67	1	2	38	4	4	5	0.95	2	100	2	NA	2	1	2	106	2	8.5754621
48155	49.82	1	2	38	4	4	5	1.27	2	94	2	NA	2	2	NA	95	2	8.404024493
46647	31.05	1	2	38	3	2	4	0	2	98	2	NA	2	2	1	81	2	8.286269453
43134	24.55	2	2	38	4	4	1	3.94	2	91	2	NA	2	1	NA	73	2	8.108171767
48296	17.9	2	2	38	3	4	1	NA	2	81	2	NA	2	2	3	63	2	7.844436701
45316	23.66	2	2	38	3	5	5	5	2	88	2	NA	2	1	NA	62	2	7.911324019
45542	34.62	2	2	38	4	3	5	0.29	2	99	2	NA	2	2	1	55	2	7.909305855
45473	25.46	2	2	38	2	1	5	0.29	2	103	2	NA	2	2	3	53	2	7.911873721
42053	23.38	2	2	38	1	5	1	5	2	89	2	NA	2	1	NA	38	2	7.433075349
48579	35.29	1	2	38	4	2	1	3.62	2	91	2	NA	2	2	NA	36	2	7.401231264
51210	19.45	2	2	38	3	5	5	5	2	91	2	NA	2	2	3	30	2	7.218909708
50722	23.84	2	2	38	3	4	6	4.55	2	94	2	NA	2	1	3	26	2	7.10824414
47600	38.69	1	1	38	1	5	1	1.47	2	111	2	NA	1	1	3	340	NA	9.845328638
49501	28.42	1	1	38	3	5	1	4.83	2	96	2	NA	2	1	NA	324	NA	9.651944527
51321	31.58	2	1	38	1	2	3	1.46	2	107	2	NA	1	1	NA	226	NA	9.400216653
51562	33.04	1	1	38	3	3	3	1.42	1	367	2	NA	2	2	2	221	NA	10.61037737
41733	34	1	1	38	3	3	5	5	2	120	2	NA	1	1	NA	208	NA	9.431882642
50845	47.76	2	1	38	4	4	1	0.71	2	113	2	NA	2	1	NA	177	NA	9.210390371
49129	30.55	2	1	38	3	4	1	4.01	2	98	2	NA	2	2	NA	148	NA	8.889032572
47988	31.29	2	1	38	2	4	5	1.36	2	94	2	NA	2	2	3	138	NA	8.777401287
48081	33.49	1	1	38	5	5	6	5	2	108	2	NA	2	2	NA	116	NA	8.742574238
51326	40.5	1	1	38	4	3	5	2.04	2	116	2	NA	2	1	1	98	NA	8.645410489
42318	22.61	2	1	38	3	3	5	0.93	2	126	2	NA	1	1	1	77	NA	8.486940148
44264	29.81	1	1	38	4	4	5	4.72	2	82	2	NA	1	1	NA	66	NA	7.903226809
44232	23.34	2	1	38	3	4	3	NA	2	104	2	NA	2	2	NA	62	NA	8.078378104
41927	19.24	2	1	38	3	4	1	3.57	2	117	2	NA	2	1	NA	54	NA	8.058010801
51426	19.57	2	1	38	3	5	1	5	2	95	2	NA	2	2	NA	46	NA	7.689371108
48474	26.03	1	2	39	1	1	1	2.28	2	96	2	NA	2	2	NA	266	2	9.45469732
46358	31.19	2	2	39	1	1	1	1.09	2	89	2	NA	2	2	NA	121	2	8.591279735
49412	22.59	2	2	39	3	5	4	1.22	2	113	2	NA	2	1	1	115	2	8.779172767
50379	18.97	2	2	39	3	3	1	0.57	2	89	2	NA	1	1	1	111	2	8.50501939
45416	28.95	2	2	39	3	3	3	1.42	2	91	2	NA	2	2	NA	109	2	8.509060208
51334	24.28	2	2	39	3	5	1	4.97	2	88	2	NA	2	1	NA	98	2	8.369157113
42713	36.96	2	2	39	4	5	1	5	2	101	2	NA	1	1	NA	85	2	8.364624593
44382	40.11	1	2	39	4	4	3	5	2	106	2	NA	2	1	NA	84	2	8.401108712
50433	32.41	2	2	39	1	1	4	0.32	2	124	2	NA	1	1	NA	81	2	8.52158354
42680	26.47	2	2	39	1	2	1	0.7	2	123	2	NA	1	1	NA	81	2	8.513486329
51603	21.53	2	2	39	3	5	1	5	2	92	2	NA	2	2	NA	73	2	8.119100838
50193	24.28	2	2	39	1	2	1	1.97	2	93	2	NA	1	2	NA	67	2	8.044144932
51163	23.73	2	2	39	3	5	1	0.87	2	95	2	NA	2	2	NA	54	2	7.849713758
42689	25.58	2	2	39	4	3	1	2.15	2	90	2	NA	2	2	NA	44	2	7.590852124
49118	31.31	2	1	39	1	2	1	1.97	2	107	2	NA	1	1	NA	366	NA	9.882314987
42503	28.1	2	1	39	1	5	1	5	2	98	2	NA	2	1	NA	200	NA	9.190137665
46948	21.95	2	1	39	4	5	5	1.76	2	94	2	NA	1	1	1	200	NA	9.148464968
42822	31.05	2	1	39	3	4	1	0.77	2	91	2	NA	2	2	3	195	NA	9.090711885
49461	27.32	2	1	39	5	5	1	2.07	2	94	2	NA	2	2	3	172	NA	8.997642079
45868	33.51	2	1	39	3	4	1	NA	2	109	2	NA	1	1	3	167	NA	9.116194514
47004	33.49	1	1	39	4	3	5	2.78	2	97	2	NA	1	1	1	167	NA	8.99955761
47223	32.07	2	1	39	1	3	1	1.97	2	104	2	NA	1	1	NA	166	NA	9.063231507
48468	31.72	2	1	39	5	4	6	2.42	2	116	2	NA	2	2	NA	141	NA	9.009202901
51108	40.69	1	1	39	3	3	3	0.96	2	101	2	NA	2	2	1	141	NA	8.870733227
46660	29.9	2	1	39	1	3	1	3.2	2	104	2	NA	2	1	NA	128	NA	8.803273983
48540	30.8	2	1	39	4	2	1	4.83	2	85	2	NA	1	1	NA	127	NA	8.593691162
49269	28.15	2	1	39	4	3	1	2.03	2	134	2	NA	2	1	1	112	NA	8.923191491
50245	20.04	1	1	39	3	2	1	3.65	2	95	2	NA	1	1	NA	107	NA	8.533558546
43119	38.2	1	1	39	3	3	1	5	2	113	2	NA	1	1	NA	95	NA	8.58811753
43316	21.95	2	1	39	4	4	1	NA	2	90	2	NA	2	2	1	84	NA	8.237479289
44398	23.64	2	1	39	1	5	1	1.45	2	105	2	NA	2	2	NA	81	NA	8.355262324
45222	28.4	2	1	39	3	3	1	2.9	2	104	2	NA	1	1	NA	80	NA	8.333270353
50247	31.41	2	1	39	3	5	3	4.29	2	98	2	NA	2	2	NA	77	NA	8.23562572
48403	22.26	2	1	39	3	2	1	1.09	2	89	2	NA	1	1	NA	76	NA	8.126222529
50596	20.37	2	1	39	3	2	1	0.88	2	103	2	NA	1	1	1	61	NA	8.052455672
47305	21.92	2	1	39	2	2	5	5	2	96	2	NA	2	1	2	61	NA	7.982074875
43227	39.16	1	1	39	4	4	1	5	1	99	2	NA	2	2	NA	55	NA	7.909305855
46289	25.22	2	1	39	5	2	1	2.15	2	107	2	NA	2	2	3	48	NA	7.850882665
47063	29.12	2	2	40	1	3	1	1.41	2	93	2	NA	2	2	NA	299	2	9.539895886
50386	26.11	2	2	40	1	1	6	1.97	2	101	2	NA	1	1	NA	159	2	8.990877539
48649	27.22	2	2	40	1	2	3	0.68	2	112	2	NA	2	2	3	125	2	8.853665428
47926	NA	2	2	40	1	1	1	1.74	2	92	2	NA	1	2	NA	117	2	8.590815331
48287	28.22	2	2	40	3	5	1	5	2	94	2	NA	2	2	NA	114	2	8.58634605
48181	26.9	2	2	40	3	5	1	5	2	88	2	NA	2	2	NA	112	2	8.502688505
47289	22.74	2	2	40	4	2	5	0.69	2	96	2	NA	2	2	1	111	2	8.580731212
50997	23.27	2	2	40	1	2	4	3.23	2	119	2	NA	2	1	NA	110	2	8.786456678
44269	23.4	2	2	40	3	2	1	0.58	2	97	2	NA	2	1	1	104	2	8.525954697
41489	36.59	2	2	40	1	3	1	2.15	2	99	2	NA	2	2	NA	101	2	8.517093186
45052	26.38	2	2	40	3	4	3	1.93	2	103	2	NA	2	1	NA	76	2	8.272315148
51104	23.35	2	2	40	3	5	3	3.63	1	101	2	NA	1	1	1	73	2	8.212432777
47528	24.26	2	2	40	4	5	3	2.5	2	102	2	NA	2	2	2	67	2	8.136518252
44245	23.25	2	2	40	3	4	5	3.64	2	96	2	NA	1	1	NA	65	2	8.045588281
48294	31.51	2	2	40	3	4	1	1.62	2	105	2	NA	2	1	NA	61	2	8.071687034
43404	20.68	2	2	40	3	4	3	1.76	2	89	2	NA	2	2	1	34	2	7.321849714
50732	29.89	1	1	40	4	4	1	5	1	427	2	NA	2	2	NA	959	NA	12.22952791
47637	39.51	2	1	40	1	4	1	4.25	3	143	2	NA	1	1	3	517	NA	10.51774032
47395	25.78	1	1	40	3	5	5	5	2	101	2	NA	2	2	NA	337	NA	9.742056267
43453	37.7	2	1	40	1	2	1	0.5	2	115	2	NA	1	2	NA	233	NA	9.502823401
50702	37.18	2	1	40	1	3	1	2.15	2	110	2	NA	2	1	NA	205	NA	9.330343164
43581	22.77	2	1	40	1	2	3	2.27	2	103	2	NA	2	2	2	197	NA	9.224785536
45194	26.01	2	1	40	3	3	5	0.58	2	108	2	NA	2	2	1	157	NA	9.045229852
42659	28.69	2	1	40	1	1	6	1.94	2	103	2	NA	1	1	NA	143	NA	8.904426438
46901	26.55	2	1	40	2	3	1	3.52	2	102	2	NA	2	2	NA	140	NA	8.873468055
49868	24.22	2	1	40	5	5	1	5	2	92	2	NA	2	2	NA	125	NA	8.656955134
49253	41.11	2	1	40	1	4	1	1.36	2	99	2	NA	1	2	NA	123	NA	8.714157025
44940	29.02	2	1	40	2	4	5	2.94	2	112	2	NA	2	1	3	115	NA	8.770283819
41494	25.46	2	1	40	1	3	1	1.3	2	93	2	NA	1	1	2	113	NA	8.566840131
49530	24.78	2	1	40	1	1	1	0.39	2	99	2	NA	1	1	1	107	NA	8.574801504
49510	29.26	2	1	40	1	3	1	2.86	2	99	2	NA	2	2	NA	98	NA	8.486940148
43233	28.34	2	1	40	1	4	4	4.29	2	111	2	NA	1	1	1	97	NA	8.591093999
46135	28.49	2	1	40	2	1	1	2.02	2	89	2	NA	1	1	NA	69	NA	8.029595694
42283	34.91	2	2	41	1	3	4	NA	2	141	2	NA	2	1	3	350	2	10.11354586
46784	31.27	2	2	41	1	2	5	0.47	2	104	2	NA	2	2	NA	200	2	9.249561085
44996	31.28	2	2	41	2	3	1	1.45	2	95	2	NA	2	2	3	168	2	8.98469369
50099	NA	2	2	41	3	4	3	1.08	2	95	2	NA	2	2	NA	157	2	8.916975516
44604	21.3	2	2	41	4	5	5	5	2	97	2	NA	2	2	NA	132	2	8.764365721
50580	31.89	1	2	41	3	4	1	2.91	2	94	2	NA	2	2	3	131	2	8.725344925
51291	34.27	2	2	41	3	2	3	0.52	2	90	2	NA	2	2	1	86	2	8.261009786
44695	41.76	2	2	41	4	5	5	4.84	2	104	2	NA	2	2	NA	84	2	8.382060517
46733	30.88	2	2	41	3	3	5	2.42	2	116	2	NA	2	2	NA	82	2	8.467162258
42183	26.91	2	2	41	3	3	5	4.38	2	116	2	NA	2	2	1	78	2	8.417151837
44052	35.88	2	2	41	1	4	1	2.54	2	96	2	NA	2	2	NA	74	2	8.175266104
43902	19.58	2	2	41	3	5	1	0.58	2	104	2	NA	1	2	3	70	2	8.199738961
46574	23.87	2	2	41	1	5	1	4.66	2	87	2	NA	2	2	NA	64	2	7.931644021
46061	36.2	1	2	41	4	4	1	3.3	2	101	2	NA	2	2	NA	60	2	8.016317899
49477	19.26	2	2	41	3	5	1	5	2	94	2	NA	2	1	NA	54	2	7.839131648
43367	20.72	1	2	41	3	5	1	4.83	2	113	2	NA	2	2	1	78	3	8.390949465
51183	29.22	1	1	41	2	3	1	1.47	2	117	2	NA	1	2	NA	720	NA	10.64827797
49858	34.45	1	1	41	1	1	1	1.74	2	110	2	NA	2	1	3	313	NA	9.753536376
41934	24.52	2	1	41	4	4	5	0.88	2	89	2	NA	2	2	1	237	NA	9.26354933
43633	29.04	2	1	41	1	3	1	1.16	2	98	2	NA	1	2	NA	216	NA	9.267098706
49599	30.73	2	1	41	3	5	1	5	2	95	2	NA	2	2	NA	199	NA	9.154034536
42948	32.93	2	1	41	3	4	5	4.75	1	149	2	NA	2	2	NA	189	NA	9.55254614
45216	31.05	2	1	41	3	2	3	0.74	1	280	2	NA	1	1	3	185	NA	10.16199825
43949	40.72	2	1	41	2	3	6	NA	2	109	2	NA	2	2	1	185	NA	9.218556527
46011	33.91	2	1	41	3	5	1	5	2	117	2	NA	1	2	1	89	NA	8.557663124
44856	25.93	2	1	41	4	3	1	1.69	2	95	2	NA	1	1	NA	89	NA	8.349366081
45483	32.16	2	1	41	4	4	1	NA	2	132	2	NA	2	2	NA	61	NA	8.300528606
50724	27.99	1	1	41	3	5	1	5	2	110	2	NA	2	2	3	58	NA	8.067776196
49114	27.84	2	1	41	4	3	5	2.88	2	90	2	NA	2	2	NA	43	NA	7.567862605
49194	33.47	1	1	41	4	5	1	5	2	112	2	NA	2	2	NA	25	NA	7.244227516
45654	26.14	2	2	42	3	4	1	3.49	2	101	2	NA	2	2	3	202	2	9.230241034
41883	59.13	2	2	42	2	4	5	2.84	2	96	2	NA	2	2	NA	179	2	9.058586817
49127	40.76	1	2	42	3	5	5	5	9	126	2	NA	2	2	3	136	2	9.055789612
42703	25.76	2	2	42	2	1	1	2.02	2	97	2	NA	2	1	NA	111	2	8.591093999
47950	24.51	2	2	42	2	4	3	NA	2	91	2	NA	2	2	NA	111	2	8.527242527
46649	22.09	2	2	42	3	5	1	5	2	88	2	NA	2	1	3	105	2	8.438149984
50492	17.62	2	2	42	4	2	6	1.96	2	98	2	NA	2	2	1	104	2	8.536211197
47727	23.31	2	2	42	3	5	1	5	2	97	2	NA	2	2	3	103	2	8.516292786
45268	35.05	2	2	42	1	2	4	0.7	1	193	2	NA	2	2	3	101	2	9.184663525
43086	24.91	2	2	42	3	5	1	5	2	79	2	NA	2	2	NA	95	2	8.230177564
51207	29.02	2	2	42	4	2	4	0.67	2	98	2	NA	2	2	NA	72	2	8.168486417
45036	23.02	2	2	42	3	5	6	4.55	2	91	2	NA	1	1	3	67	2	8.022404945
47832	23.77	1	2	42	4	3	1	2.98	2	88	2	NA	1	1	NA	57	2	7.827240902
49359	30.05	2	2	42	4	5	1	3.77	2	112	2	NA	2	1	NA	45	2	7.832014181
49529	24.76	2	2	42	4	5	1	1.69	2	92	2	NA	2	2	NA	27	2	7.124478262
45610	22.62	2	2	42	4	4	3	2.04	2	89	2	NA	1	1	NA	20	2	6.791221463
45775	23.91	2	1	42	5	2	3	1.09	2	106	2	NA	1	2	NA	434	NA	10.04333645
42568	30.56	1	1	42	2	4	6	2.12	1	291	2	NA	2	1	NA	229	NA	10.41389809
50677	25.79	2	1	42	4	4	3	1.24	2	95	2	NA	2	2	1	211	NA	9.212587845
47422	28.4	2	1	42	1	5	1	3.63	2	104	2	NA	2	1	NA	200	NA	9.249561085
41964	36.47	2	1	42	3	4	4	1.96	2	94	2	NA	2	2	3	162	NA	8.937743937
46009	22.65	2	1	42	3	3	6	0.75	2	96	2	NA	1	1	1	137	NA	8.791181937
42431	29.28	2	1	42	3	1	5	0.96	2	96	2	NA	2	2	NA	105	NA	8.525161361
44017	25.61	2	1	42	3	3	1	2.91	2	93	2	NA	1	1	NA	84	NA	8.270269111
46839	24.1	2	1	42	2	1	5	NA	2	95	2	NA	2	2	1	75	NA	8.178217825
45720	21.91	2	1	42	4	2	5	0.94	2	97	2	NA	2	2	1	73	NA	8.172023239
44109	27.78	2	1	42	4	2	5	0.35	2	96	2	NA	1	1	1	54	NA	7.860185057
42073	28.13	2	1	42	1	2	6	1.93	2	83	2	NA	2	2	NA	42	NA	7.463363046
50048	27.63	1	2	43	4	2	4	1.1	3	103	2	NA	1	1	1	250	2	9.463042726
44071	33.87	1	2	43	3	5	1	3.13	2	97	2	NA	2	1	NA	169	2	9.011462513
45741	35.22	1	2	43	3	5	3	2.36	1	212	2	NA	2	2	3	164	2	9.763305522
50054	32.92	2	2	43	3	4	1	2.19	2	99	2	NA	1	1	NA	151	2	8.919252506
49481	29.9	2	2	43	3	4	1	3.07	2	93	2	NA	2	2	3	132	2	8.722254235
43888	23.88	2	2	43	2	1	1	NA	2	91	2	NA	2	2	NA	125	2	8.646026063
45727	27.79	2	2	43	3	4	1	5	2	83	2	NA	1	1	3	102	2	8.350666241
45200	26.57	2	2	43	4	4	4	2.11	2	84	2	NA	2	2	NA	100	2	8.342839804
45946	37.91	2	2	43	5	3	3	0.74	2	94	2	NA	2	1	1	88	2	8.327484416
45317	21.64	2	2	43	1	3	1	1.07	2	99	2	NA	2	2	NA	86	2	8.356319966
41839	28.36	2	2	43	1	2	5	0.63	2	89	2	NA	2	2	NA	81	2	8.189938344
41541	35.7	1	2	43	3	5	1	4.72	2	108	2	NA	2	2	NA	77	2	8.332789468
43770	25.19	2	2	43	3	5	1	5	2	99	2	NA	2	1	3	74	2	8.206037763
42604	25.57	2	2	43	3	5	1	3.57	2	101	2	NA	2	2	3	73	2	8.212432777
51111	25.43	2	2	43	2	4	4	0.79	2	90	2	NA	1	2	NA	68	2	8.026170195
49465	28.67	2	2	43	1	2	3	5	2	102	2	NA	2	2	NA	65	2	8.106212903
44387	23.84	2	2	43	3	5	1	2.54	2	96	2	NA	2	2	NA	61	2	7.982074875
45970	31.26	1	2	43	3	4	1	4.72	2	93	2	NA	1	1	NA	53	2	7.809744226
47493	29.66	1	1	43	3	3	1	1.01	3	285	2	NA	2	2	3	1306	NA	12.13406631
51172	27.14	2	1	43	1	1	1	0.83	2	114	2	NA	1	2	NA	622	NA	10.47599136
43678	38.85	1	1	43	3	4	1	1.4	2	80	2	NA	2	1	NA	278	NA	9.316500568
44456	29.65	1	1	43	3	5	1	4.83	2	130	2	NA	2	2	NA	253	NA	9.707776759
45901	22.29	2	1	43	4	5	6	5	2	126	2	NA	2	2	1	165	NA	9.2490802
47894	27.59	2	1	43	3	5	1	0.81	2	92	2	NA	1	1	3	155	NA	8.872066513
43960	33.66	2	1	43	1	3	1	1.68	2	111	2	NA	2	2	NA	149	NA	9.020329327
49731	29.51	1	1	43	2	3	5	1.92	2	110	2	NA	2	1	NA	134	NA	8.905172985
46457	25.28	1	1	43	3	4	1	5	2	106	2	NA	2	2	NA	134	NA	8.868131714
43074	24.03	2	1	43	3	4	1	1.99	2	104	2	NA	1	1	1	121	NA	8.747034264
42251	27.23	2	1	43	1	1	1	NA	2	98	2	NA	2	2	NA	118	NA	8.662504923
49454	24.94	2	1	43	3	4	1	NA	2	106	2	NA	1	1	3	115	NA	8.715224042
51406	22.11	2	1	43	4	3	5	1.39	1	125	2	NA	2	2	1	112	NA	8.853665428
43496	30.47	2	1	43	4	3	1	3.3	2	97	2	NA	2	2	NA	103	NA	8.516292786
47332	27.39	2	1	43	4	4	1	3.77	2	118	2	NA	2	1	3	101	NA	8.692657961
51117	NA	1	1	43	3	4	1	0.9	2	99	2	NA	1	1	1	99	NA	8.49709252
50357	22.19	2	1	43	3	4	5	0	2	99	2	NA	1	1	NA	91	NA	8.412832176
41793	39.23	1	1	43	3	3	5	1.18	2	92	2	NA	2	1	NA	88	NA	8.305978211
48245	19.34	2	1	43	4	2	1	3.62	2	91	2	NA	1	2	1	63	NA	7.960847052
45061	23.87	2	1	43	3	3	3	1.1	2	92	2	NA	1	1	1	49	NA	7.720461695
51212	NA	2	1	43	1	3	1	NA	1	179	2	NA	2	2	NA	40	NA	8.183118079
47116	32.78	2	2	44	4	4	3	3.47	2	83	2	NA	2	2	NA	528	2	9.994789711
49404	38.48	1	2	44	3	4	3	0.58	2	107	2	NA	1	1	1	310	2	9.716253951
42427	NA	2	2	44	3	2	1	5	2	102	2	NA	1	2	1	260	2	9.492507264
43830	34.2	2	2	44	1	4	1	5	2	126	2	NA	2	2	1	192	2	9.400630098
51116	25.29	1	2	44	2	1	1	1.05	2	98	2	NA	2	1	3	147	2	8.882252885
41682	29.41	2	2	44	3	5	1	NA	2	104	2	NA	2	2	3	130	2	8.818778169
48730	27.51	2	2	44	3	2	3	0	2	101	2	NA	1	1	1	128	2	8.7740036
48264	39.85	1	2	44	2	5	5	3.13	2	94	2	NA	2	2	NA	115	2	8.59507973
47481	15.77	1	2	44	5	2	3	0.57	2	99	2	NA	2	2	2	109	2	8.593320552
43588	54.9	1	2	44	3	3	1	5	2	100	2	NA	2	2	NA	101	2	8.527143522
49956	22.82	2	2	44	3	3	3	0.58	2	94	2	NA	2	2	1	94	2	8.393442384
47779	29.07	2	2	44	1	2	1	3.07	2	83	2	NA	2	1	3	76	2	8.056426768
45012	30.05	1	2	44	3	5	1	0.81	2	92	2	NA	2	1	3	72	2	8.105307516
42581	25.22	2	2	44	4	3	4	NA	2	84	2	NA	2	2	3	63	2	7.880804345
41587	26.34	2	2	44	4	4	5	0.86	2	106	2	NA	2	2	NA	61	2	8.081165778
47881	27	2	1	44	3	3	1	3.79	2	105	2	NA	2	2	NA	337	NA	9.7808961
48611	29.94	1	1	44	5	5	1	5	2	98	2	NA	2	2	NA	322	NA	9.666371844
49262	27.16	1	1	44	3	4	3	5	2	101	2	NA	1	1	1	249	NA	9.439426233
42648	24.24	2	1	44	3	2	1	0.58	2	96	2	NA	1	2	NA	170	NA	9.006999448
43957	28.83	2	1	44	2	5	3	NA	2	100	2	NA	2	2	NA	153	NA	8.942460927
49630	22.16	1	1	44	3	1	6	1.39	2	94	2	NA	2	2	1	145	NA	8.826881344
46607	27.08	2	1	44	1	4	1	3.24	2	119	2	NA	2	2	NA	141	NA	9.034736203
46914	27.49	1	1	44	2	3	4	0.35	2	97	2	NA	2	1	NA	129	NA	8.741376202
50713	27.77	2	1	44	2	2	1	0.47	2	101	2	NA	1	1	2	128	NA	8.7740036
50236	26.12	2	1	44	3	3	5	2.42	2	97	2	NA	2	1	NA	125	NA	8.709877535
42979	28.02	2	1	44	1	2	1	0	2	108	2	NA	1	1	NA	107	NA	8.661812881
48526	24.2	2	1	44	1	1	5	0.62	2	97	2	NA	2	1	2	102	NA	8.506536611
49762	27.01	2	1	44	3	4	1	0.83	2	99	2	NA	1	1	NA	94	NA	8.445267452
46965	24.89	2	1	44	3	1	1	1.16	2	86	2	NA	2	1	1	71	NA	8.023879993
44701	23.94	2	1	44	3	3	1	0.57	2	114	2	NA	1	1	1	62	NA	8.170185653
49184	22.61	2	1	44	2	1	1	3.33	2	97	2	NA	2	1	NA	62	NA	8.008698183
51145	31.26	2	1	45	3	4	1	1.23	2	96	2	NA	1	1	NA	279	NA	9.502412793
44180	35.53	2	1	45	2	4	1	2.35	2	102	2	NA	1	1	NA	248	NA	9.445254379
41990	37.86	2	1	45	1	1	5	1.99	2	110	2	NA	1	1	3	199	NA	9.30063801
44206	27.38	2	1	45	1	1	6	1.99	2	207	2	NA	2	2	3	197	NA	9.922775341
44430	31.4	2	1	45	4	3	3	1.93	3	96	2	NA	1	2	3	197	NA	9.15440474
51338	26.31	2	2	45	1	1	1	1.16	2	102	2	NA	2	2	NA	194	NA	9.199683792
44869	29.53	1	2	45	3	3	1	0.25	2	90	2	NA	2	1	1	192	NA	9.064157862
44576	31.66	2	2	45	1	2	1	2.27	2	90	2	NA	2	2	NA	170	NA	8.942460927
43893	39.41	1	2	45	4	4	4	1.69	1	75	2	NA	2	2	NA	170	NA	8.76013937
49586	27.83	2	2	45	2	4	1	4.97	2	87	2	NA	2	2	NA	150	NA	8.783396232
51269	22.59	2	1	45	4	2	3	0.94	2	82	2	NA	1	2	1	146	NA	8.697178688
44261	39.99	2	1	45	3	3	1	1.45	2	143	2	NA	2	1	NA	142	NA	9.225524507
42840	31.99	2	2	45	2	5	1	1.75	2	102	2	NA	2	1	1	138	NA	8.859079318
42834	37.05	2	1	45	3	5	1	4.83	2	104	2	NA	2	2	NA	136	NA	8.863898604
47987	33.17	2	1	45	2	1	1	3.98	2	107	2	NA	2	2	NA	134	NA	8.877521454
44559	30.56	2	2	45	2	2	3	1.21	2	98	2	NA	2	2	NA	134	NA	8.789660098
44163	21.02	2	2	45	3	1	5	1.25	2	81	2	NA	2	2	1	133	NA	8.591651102
45927	28.69	1	1	45	3	3	1	3.13	2	98	2	NA	2	1	NA	128	NA	8.743850562
46896	38.49	2	2	45	2	3	5	NA	2	110	2	NA	2	2	NA	123	NA	8.819517541
46202	32.79	1	1	45	4	4	1	5	2	102	2	NA	2	1	NA	118	NA	8.702510257
41550	23.26	2	1	45	1	3	5	0.47	2	95	2	NA	2	1	3	116	NA	8.614319902
48071	26.28	2	1	45	3	4	1	2.92	2	90	2	NA	1	1	1	115	NA	8.551594618
51541	25.27	2	2	45	1	4	1	2.73	2	99	2	NA	2	1	NA	108	NA	8.584103897
46750	29.37	2	1	45	1	1	2	2.28	2	104	2	NA	2	1	1	102	NA	8.576216532
46195	24.07	2	2	45	3	5	3	3.77	2	102	2	NA	2	2	NA	97	NA	8.506536611
46320	31.33	2	2	45	4	3	1	3.03	1	178	2	NA	1	1	NA	91	NA	8.999495876
45750	26.78	2	2	45	1	5	4	1.16	2	104	2	NA	2	2	NA	90	NA	8.451053389
42704	25.4	2	1	45	1	2	1	2.18	2	99	2	NA	2	2	NA	90	NA	8.40178234
43552	23.48	2	2	45	3	4	1	2.59	2	93	2	NA	1	1	1	90	NA	8.339261983
47993	22.48	2	1	45	4	3	1	NA	2	106	2	NA	1	2	1	85	NA	8.41294317
51262	15.69	2	2	45	3	2	1	1.4	2	83	2	NA	2	2	NA	85	NA	8.168344684
44113	25.28	2	1	45	2	5	1	4.44	2	97	2	NA	1	1	1	84	NA	8.312380597
45045	32.59	2	2	45	2	3	1	3.24	2	99	2	NA	1	2	NA	82	NA	8.308691917
47280	29.06	2	2	45	3	2	4	0.96	1	95	2	NA	2	2	NA	76	NA	8.191463051
51445	34.12	2	2	45	1	3	6	5	2	114	2	NA	2	2	1	75	NA	8.360539381
50005	32.91	1	1	45	2	2	1	0.41	2	122	2	NA	2	2	NA	73	NA	8.401333305
45751	26.24	2	2	45	2	2	1	4.44	2	102	2	NA	2	2	1	69	NA	8.165932137
42028	17.96	1	1	45	4	3	5	3.38	2	90	2	NA	2	1	NA	66	NA	7.996317232
43300	30.23	1	2	45	4	2	1	3.49	2	140	2	NA	2	2	NA	65	NA	8.422882512
49891	27.26	2	2	45	3	2	6	1.28	2	89	2	NA	1	1	1	65	NA	7.969876459
43924	29.09	2	2	45	3	4	3	2.92	2	93	2	NA	2	2	NA	64	NA	7.998335396
49656	27.22	2	2	45	1	2	1	2.18	2	106	2	NA	2	2	NA	58	NA	8.030734924
45035	29.62	1	2	45	4	4	5	2.14	1	81	2	NA	2	2	NA	58	NA	7.761744985
45303	18.24	2	2	45	3	3	1	0.97	2	96	2	NA	2	1	1	55	NA	7.878534196
45723	28.36	2	2	45	4	5	1	5	2	102	2	NA	2	2	NA	28	NA	7.264030143
47460	44.45	2	2	46	3	2	1	0.51	1	162	2	NA	2	2	NA	257	NA	9.94352524
47096	22.99	1	2	46	3	5	1	4.83	2	110	2	NA	2	2	NA	226	NA	9.427868185
45144	40.44	1	2	46	2	4	1	0.73	2	102	2	NA	2	2	NA	209	NA	9.274159885
41878	27.03	2	2	46	3	3	4	1.19	2	113	2	NA	1	2	1	177	NA	9.210390371
43264	26.2	2	2	46	2	5	1	5	2	95	2	NA	2	1	3	169	NA	8.990628426
49796	29.62	2	1	46	2	4	1	4.97	2	93	2	NA	1	1	3	168	NA	8.963416292
41563	29.54	1	2	46	3	5	1	5	2	103	2	NA	2	1	NA	164	NA	9.041448235
41607	26.7	2	2	46	3	3	1	5	2	96	2	NA	2	2	3	153	NA	8.901638932
45782	29.89	2	1	46	3	5	6	5	2	84	2	NA	2	2	NA	152	NA	8.761550139
45663	30.03	2	2	46	1	2	3	1.73	1	128	2	NA	2	1	3	146	NA	9.142489705
48341	24.71	2	1	46	1	1	4	NA	2	100	2	NA	1	1	2	138	NA	8.839276691
47228	28.24	2	1	46	1	3	6	1.16	2	115	2	NA	1	2	NA	129	NA	8.911597352
43727	33.1	2	2	46	2	1	1	0.66	2	112	2	NA	2	2	NA	129	NA	8.885164095
50000	28.05	1	1	46	3	5	3	2.35	2	108	2	NA	1	1	1	126	NA	8.825265954
45653	33.57	1	2	46	4	4	4	0.82	1	316	2	NA	2	2	NA	116	NA	9.816185224
48569	25.59	2	2	46	3	5	1	5	2	95	2	NA	2	1	NA	115	NA	8.605661839
45674	30.62	2	2	46	1	4	4	1.88	2	95	2	NA	1	1	NA	112	NA	8.579228582
49642	51.11	1	2	46	3	2	3	0.71	2	111	2	NA	2	1	1	111	NA	8.725913222
43281	30.37	1	1	46	3	4	1	1.65	1	127	2	NA	2	2	NA	100	NA	8.756210092
42382	27.56	2	2	46	3	3	1	3.69	2	90	2	NA	2	2	NA	100	NA	8.411832676
42763	20.19	1	1	46	4	2	6	3.49	2	80	2	NA	2	2	1	98	NA	8.273846933
51524	22.94	2	1	46	4	2	1	4.12	2	93	2	NA	1	1	1	97	NA	8.414163291
47498	25.46	2	2	46	3	3	1	4.97	2	90	2	NA	1	1	3	94	NA	8.349957272
43232	25.65	2	1	46	3	5	1	5	2	105	2	NA	2	1	NA	84	NA	8.391629968
48461	25.8	2	1	46	1	3	1	NA	2	122	2	NA	2	2	1	75	NA	8.428361978
47936	24.06	2	2	46	3	5	1	5	2	101	2	NA	2	2	NA	73	NA	8.212432777
46864	22.41	2	2	46	3	4	1	2.49	2	87	2	NA	2	1	NA	69	NA	8.006867443
42687	22.87	2	2	46	4	5	1	4.8	2	87	2	NA	2	1	NA	65	NA	7.947148208
50327	28.22	2	1	46	4	3	5	0.78	2	88	2	NA	2	1	2	57	NA	7.827240902
50002	26.72	2	1	46	4	4	3	4.62	2	106	2	NA	1	1	NA	52	NA	7.921535632
45717	26.22	2	2	46	3	3	6	5	2	98	2	NA	1	1	NA	49	NA	7.783640596
47111	22.64	2	1	47	3	3	1	2.95	2	96	2	NA	2	1	1	406	NA	9.877554171
47028	29.54	2	1	47	2	1	1	1.34	2	145	2	NA	2	2	NA	302	NA	9.994013579
51304	34.21	2	1	47	4	3	6	1.97	2	212	2	NA	2	2	NA	253	NA	10.19682858
50116	30.11	1	2	47	3	5	1	5	2	99	2	NA	2	1	3	247	NA	9.411361006
45034	27.73	2	2	47	3	2	1	5	2	104	2	NA	1	1	NA	238	NA	9.423514392
46280	23.93	2	1	47	3	4	1	5	2	101	2	NA	1	1	NA	234	NA	9.377294452
46600	26.87	2	2	47	3	5	3	5	2	81	2	NA	2	1	1	214	NA	9.067277989
50396	29.92	2	1	47	1	3	1	2.27	1	322	2	NA	2	2	NA	169	NA	10.21130308
48801	29.2	2	1	47	3	4	1	3.39	2	91	2	NA	2	2	NA	167	NA	8.935706138
48078	NA	1	1	47	3	3	1	3.77	2	103	2	NA	1	1	NA	160	NA	9.016755623
47466	26.58	2	2	47	1	3	3	1.73	2	106	2	NA	2	2	NA	128	NA	8.822322177
43411	23.57	2	1	47	4	2	1	4.66	2	114	2	NA	2	2	3	127	NA	8.887238354
43311	24.56	2	1	47	1	4	1	1.07	2	103	2	NA	2	2	NA	122	NA	8.745602852
45645	28.66	2	1	47	3	5	1	5	2	97	2	NA	2	2	NA	106	NA	8.545002892
49303	22.64	2	2	47	4	5	4	5	2	104	2	NA	2	2	NA	104	NA	8.595634618
44032	38.43	1	2	47	4	4	3	3.58	2	97	2	NA	2	1	3	102	NA	8.506536611
48372	29.32	2	1	47	3	5	1	5	2	98	2	NA	2	2	NA	98	NA	8.476787777
42904	21.3	2	2	47	1	2	4	2.14	1	227	2	NA	2	1	NA	96	NA	9.296151028
50202	29.44	2	1	47	3	4	3	4.81	2	100	2	NA	1	1	NA	94	NA	8.455317788
48941	18.3	2	2	47	3	4	3	3.43	2	102	2	NA	2	2	NA	93	NA	8.464425126
43466	29.94	2	2	47	3	5	1	5	2	100	2	NA	2	2	NA	77	NA	8.255828427
45271	29.37	2	2	47	4	4	3	5	2	89	2	NA	1	1	NA	68	NA	8.014996894
44973	28.35	2	2	47	1	2	6	0.15	2	105	2	NA	1	1	NA	67	NA	8.165505789
43091	31.91	2	2	47	1	4	1	1.45	2	102	2	NA	2	2	NA	67	NA	8.136518252
49062	23.5	2	1	47	3	4	1	4.84	2	94	2	NA	2	1	NA	54	NA	7.839131648
48443	29.23	1	2	47	4	4	5	1.08	2	97	2	NA	2	2	1	47	NA	7.7317114
41728	18.2	2	2	47	3	5	1	5	2	88	2	NA	2	1	NA	41	NA	7.497761701
47217	27.75	2	1	48	5	2	1	1.47	2	108	2	NA	1	1	1	299	NA	9.68942762
43189	28.6	1	1	48	3	5	6	5	2	111	2	NA	2	2	3	271	NA	9.618501842
42647	26.45	2	1	48	1	4	6	5	2	97	2	NA	1	2	NA	268	NA	9.472550778
43092	31.11	1	2	48	5	4	3	0.58	2	94	2	NA	2	2	NA	229	NA	9.283869605
48048	34.96	1	1	48	2	1	6	NA	2	120	2	NA	1	1	1	221	NA	9.492507264
48169	28.74	2	2	48	1	4	1	5	2	98	2	NA	2	2	3	221	NA	9.289983
41776	24.24	2	2	48	1	4	1	1.64	2	95	2	NA	2	2	NA	202	NA	9.168997408
41962	29.51	1	1	48	3	3	1	5	2	112	2	NA	1	1	NA	196	NA	9.30346635
41863	29.9	2	2	48	4	3	3	3.22	2	101	2	NA	2	2	3	177	NA	9.098123069
48191	38.93	1	2	48	1	4	3	4.62	2	107	2	NA	2	2	3	141	NA	8.928441544
43776	41.63	2	1	48	1	4	6	5	2	110	2	NA	2	2	NA	132	NA	8.890135108
46554	28.12	2	1	48	3	5	1	4.72	2	105	2	NA	1	2	NA	117	NA	8.722987104
50512	NA	2	2	48	3	3	1	3.77	2	105	2	NA	2	1	NA	113	NA	8.688200988
46432	31.27	2	1	48	4	3	5	1.63	2	95	2	NA	2	1	3	113	NA	8.58811753
51319	32.44	1	1	48	2	1	1	0.83	2	137	2	NA	2	2	1	111	NA	8.936363947
44636	21.81	2	1	48	4	5	1	3.11	2	113	2	NA	2	2	NA	108	NA	8.716371865
50647	24.51	2	1	48	3	5	1	NA	2	112	2	NA	1	2	3	106	NA	8.688790785
44320	28.58	2	1	48	3	4	1	1.62	2	103	2	NA	2	1	NA	105	NA	8.595542158
49227	25.78	2	2	48	2	5	1	5	2	100	2	NA	2	2	3	104	NA	8.556413905
51618	29.96	2	1	48	3	5	1	3.83	2	100	2	NA	2	2	NA	103	NA	8.546751994
43172	28.93	1	1	48	3	5	1	5	2	107	2	NA	2	2	NA	98	NA	8.564649133
43142	29.89	2	1	48	1	2	1	2.26	3	105	2	NA	2	1	3	86	NA	8.415160466
50884	31.93	2	1	48	3	3	1	5	2	100	2	NA	2	2	NA	85	NA	8.354674262
50990	26.87	2	2	48	3	3	5	1.96	2	96	2	NA	2	2	NA	85	NA	8.313852267
51587	38.56	1	2	48	4	3	2	1.46	2	99	2	NA	1	2	3	70	NA	8.150467912
50244	24.52	2	1	48	2	3	1	0.41	2	104	2	NA	2	2	3	68	NA	8.170751424
50355	28.27	1	1	48	1	2	1	1.45	2	103	2	NA	1	2	NA	64	NA	8.100464891
44712	29.59	2	2	48	2	2	1	NA	2	103	2	NA	2	2	NA	63	NA	8.084716534
49832	23.3	2	2	48	3	5	1	3.83	2	100	2	NA	2	1	NA	63	NA	8.055157732
44831	23.26	2	1	48	3	5	1	2.54	2	110	2	NA	1	2	NA	62	NA	8.13446757
49438	24.65	2	2	48	5	5	1	4.35	2	98	2	NA	2	2	NA	62	NA	8.018954683
44446	28.63	2	1	48	4	4	6	1.27	2	103	2	NA	2	2	1	60	NA	8.03592637
44415	20.74	2	2	48	3	5	1	5	2	85	2	NA	2	2	NA	39	NA	7.413065722
46461	36.3	2	2	48	4	4	6	1.08	2	111	2	NA	2	2	NA	34	NA	7.542743545
42587	20.92	2	2	48	3	5	1	NA	2	93	2	NA	2	2	NA	31	NA	7.273439517
47158	27.13	2	1	49	3	5	1	5	2	115	2	NA	2	2	3	209	NA	9.3941192
42652	34.72	1	1	49	3	2	1	3.92	2	112	2	NA	1	1	3	201	NA	9.328656599
45433	42.85	1	2	49	3	4	1	0.94	1	144	2	NA	2	1	1	165	NA	9.382611593
48148	32.91	2	1	49	2	2	1	1.64	2	101	2	NA	1	1	NA	165	NA	9.02791881
45936	30.92	2	2	49	5	3	1	NA	1	118	2	NA	2	1	3	150	NA	9.088172738
41547	32.7	1	1	49	3	4	1	4.24	2	91	2	NA	2	1	NA	134	NA	8.715552126
47958	33.24	2	2	49	3	5	1	5	2	112	2	NA	2	2	NA	133	NA	8.915700819
49157	25.44	2	2	49	3	5	1	4.84	2	90	2	NA	2	1	NA	123	NA	8.618846845
48701	26.79	2	1	49	3	4	1	5	2	110	2	NA	2	1	NA	119	NA	8.786456678
47949	37.52	1	2	49	3	4	1	3.41	2	102	2	NA	2	1	NA	111	NA	8.641355834
51354	25.79	2	1	49	4	4	1	3.49	2	94	2	NA	1	1	NA	109	NA	8.541495484
48987	19.21	2	2	49	1	2	5	0.7	2	89	2	NA	2	2	1	107	NA	8.468318024
43165	25.05	2	2	49	3	3	5	1.14	2	99	2	NA	1	1	1	105	NA	8.55593302
49943	29.65	2	1	49	3	2	1	5	2	119	2	NA	1	1	1	103	NA	8.720705301
47281	31.54	2	1	49	3	4	3	NA	2	115	2	NA	1	1	1	98	NA	8.636752426
49536	27.14	2	1	49	2	4	1	5	2	101	2	NA	2	2	3	97	NA	8.496684315
49888	26.75	1	1	49	2	2	1	0.67	2	108	2	NA	1	1	NA	93	NA	8.52158354
42693	23.8	2	1	49	3	4	1	5	2	83	2	NA	2	1	NA	87	NA	8.191601546
47850	27.63	2	2	49	3	3	1	1.23	2	114	2	NA	2	2	1	86	NA	8.497398564
48215	26.32	2	1	49	1	1	1	0.4	2	116	2	NA	2	2	3	84	NA	8.491259809
51439	27.15	2	2	49	2	4	1	0.29	2	95	2	NA	2	1	2	77	NA	8.204535133
47694	NA	1	1	49	4	2	4	1.69	2	125	2	NA	2	2	1	76	NA	8.465899897
48415	27.71	1	2	49	4	3	1	2.36	2	90	2	NA	2	1	NA	75	NA	8.124150603
49917	25.1	2	1	49	1	3	6	NA	2	102	2	NA	2	2	NA	59	NA	8.009363077
49963	24.82	2	1	49	3	3	1	5	2	88	2	NA	2	2	NA	59	NA	7.861727078
49560	NA	2	2	49	3	5	3	1.76	2	83	2	NA	2	1	NA	59	NA	7.803230871
44034	19.64	2	2	49	3	5	1	5	2	102	2	NA	2	1	3	58	NA	7.992268643
45887	19.6	2	2	49	3	2	1	1.9	1	130	2	NA	2	2	1	22	NA	7.265429723
42048	32.97	2	1	50	5	3	1	0.98	2	201	2	NA	2	1	1	554	NA	10.92732241
45530	34.69	1	2	50	4	5	3	3.79	1	359	2	NA	2	1	2	536	NA	11.47430937
45368	23.87	2	1	50	2	2	5	1.47	2	171	2	NA	1	2	NA	464	NA	10.58840093
44883	31.97	2	1	50	4	2	1	4.72	1	259	2	NA	1	2	NA	403	NA	10.86261744
48050	31.06	1	1	50	1	1	4	1.41	2	118	2	NA	2	2	3	358	NA	9.95807043
50831	34.37	2	1	50	2	1	1	0.87	2	94	2	NA	1	1	1	356	NA	9.725078333
48248	38.46	2	1	50	2	2	1	5	2	147	2	NA	2	1	3	256	NA	9.842462851
51620	28.31	2	2	50	3	2	1	2.48	2	98	2	NA	1	1	3	223	NA	9.29899207
43445	26.73	2	1	50	1	1	6	1.13	2	334	2	NA	2	1	1	213	NA	10.47928598
50837	26.23	2	1	50	3	5	1	5	2	97	2	NA	2	1	NA	208	NA	9.219101878
42135	23.72	1	1	50	3	2	3	2.88	1	293	2	NA	1	1	3	195	NA	10.26002499
43710	38.22	1	1	50	3	5	1	4.72	1	172	2	NA	2	2	NA	193	NA	9.717037485
44706	26.95	2	1	50	1	3	1	NA	2	93	2	NA	1	1	NA	184	NA	9.05438807
41718	35.28	2	2	50	1	1	1	0.64	2	104	2	NA	2	2	NA	157	NA	9.007489524
50624	31.34	2	2	50	3	3	1	5	2	105	2	NA	2	2	NA	156	NA	9.010669177
45031	30.41	2	2	50	1	4	3	3.82	2	102	2	NA	2	2	NA	149	NA	8.935771939
47420	20.54	2	1	50	2	3	3	3.13	2	88	2	NA	2	2	1	149	NA	8.78813594
42189	25.76	2	1	50	1	1	1	1.41	2	140	2	NA	2	1	NA	148	NA	9.245707516
49589	38.45	1	2	50	3	2	1	3.92	2	108	2	NA	2	2	NA	146	NA	8.972590668
46180	39.29	1	2	50	1	4	3	1.46	2	149	2	NA	2	2	2	144	NA	9.280612425
42471	27.38	1	1	50	3	5	1	5	2	108	2	NA	2	2	NA	134	NA	8.886823847
43895	36.39	1	2	50	3	4	6	5	2	95	2	NA	2	2	3	127	NA	8.704916797
49590	29.1	2	1	50	2	2	5	3.98	2	90	2	NA	2	1	3	124	NA	8.626944055
49297	41.03	1	2	50	1	3	1	3.26	3	104	2	NA	2	2	3	115	NA	8.696175847
44213	22.59	2	2	50	3	5	1	5	2	85	2	NA	2	2	NA	112	NA	8.468002947
41518	29.12	2	1	50	3	5	1	5	2	97	2	NA	2	2	NA	111	NA	8.591093999
42801	26.01	2	2	50	3	3	1	2.14	2	103	2	NA	2	2	1	110	NA	8.642062173
42173	27.14	2	1	50	5	5	1	5	2	122	2	NA	2	2	NA	108	NA	8.793005091
44404	20.19	2	1	50	3	4	3	2.88	2	113	2	NA	2	2	1	95	NA	8.58811753
43882	28.86	2	2	50	4	3	1	2.84	1	227	2	NA	2	2	3	93	NA	9.26440233
48374	21.42	1	2	50	1	2	3	0.89	2	95	2	NA	2	2	1	93	NA	8.393329204
41693	35.12	2	1	50	4	4	2	5	2	87	2	NA	1	2	1	92	NA	8.294549515
42539	27.9	2	1	50	3	5	1	5	2	102	2	NA	2	1	NA	86	NA	8.386172929
47404	33.64	2	1	50	4	5	1	3.87	2	97	2	NA	2	2	NA	85	NA	8.324215054
46269	26.92	2	1	50	1	1	5	2.31	1	284	2	NA	1	2	NA	83	NA	9.374667665
44891	35.62	2	2	50	3	5	3	5	2	103	2	NA	2	2	3	81	NA	8.336030962
51465	34.7	1	2	50	3	3	1	5	1	109	2	NA	2	2	1	78	NA	8.354909528
51423	33.08	1	1	50	3	5	4	0.71	2	117	2	NA	1	1	3	76	NA	8.399760095
43151	26.73	2	1	50	4	3	3	5	1	174	2	NA	1	1	1	75	NA	8.783396232
44825	20.07	2	2	50	3	3	1	2.95	2	89	2	NA	2	2	1	75	NA	8.112977303
44790	23.95	2	2	50	3	4	1	5	2	88	2	NA	2	1	1	74	NA	8.088254727
46862	24.37	2	1	50	3	4	1	5	2	107	2	NA	1	1	3	67	NA	8.184374273
49961	24.74	2	2	50	4	3	5	NA	3	93	2	NA	2	2	1	56	NA	7.864804003
44287	33.77	2	2	51	1	4	1	4.36	2	102	2	NA	2	2	3	693	NA	10.47285563
44013	25.57	2	2	51	3	3	1	NA	2	103	2	NA	2	2	1	467	NA	10.08791107
41567	25.47	2	1	51	2	4	1	2.92	2	97	2	NA	2	2	2	429	NA	9.943020717
42422	23.68	1	1	51	1	1	3	2.26	1	223	2	NA	1	1	3	418	NA	10.74950602
50070	25.95	1	1	51	3	2	4	2.35	2	102	2	NA	2	1	1	332	NA	9.736960602
50189	32.29	2	2	51	3	4	1	5	2	99	2	NA	2	1	3	248	NA	9.415401416
44481	25.61	2	2	51	2	1	3	1.96	2	94	2	NA	2	1	NA	233	NA	9.301186055
41525	25.22	2	1	51	4	3	1	2.84	2	94	2	NA	2	1	3	198	NA	9.138414632
42817	26.13	1	1	51	1	3	1	3.71	1	222	2	NA	2	2	3	196	NA	9.987644861
42000	22.48	1	1	51	3	5	1	5	2	95	2	NA	2	1	3	190	NA	9.107753783
46017	40.67	1	2	51	5	3	1	5	3	128	2	NA	2	1	NA	180	NA	9.351839934
45137	33.72	1	2	51	4	2	1	3.39	2	422	2	NA	2	2	NA	177	NA	10.52800787
47741	31.8	2	1	51	3	5	1	2.49	2	99	2	NA	2	1	NA	167	NA	9.019966482
45313	40.25	2	2	51	1	2	1	5	1	102	2	NA	2	2	NA	158	NA	8.994420666
43610	43.72	1	1	51	1	4	3	2.41	1	126	2	NA	2	2	3	157	NA	9.199380532
43709	34.52	1	1	51	1	2	1	1.04	2	120	2	NA	2	1	3	157	NA	9.150590368
44793	28.55	2	2	51	5	3	1	5	2	95	2	NA	2	1	NA	155	NA	8.904154828
44129	26.19	2	2	51	2	4	1	1.66	1	315	2	NA	2	2	NA	146	NA	10.04303208
50478	37.85	1	2	51	3	4	1	5	2	107	2	NA	2	1	NA	142	NA	8.935508712
45375	23.74	1	2	51	2	4	3	2.88	2	95	2	NA	2	2	1	118	NA	8.631414336
47534	30.67	2	1	51	3	4	1	5	2	99	2	NA	2	2	3	111	NA	8.611502871
42745	40.53	1	2	51	1	5	1	2.68	1	124	2	NA	2	2	NA	109	NA	8.818482267
50439	39.55	2	2	51	1	2	1	1.04	2	108	2	NA	2	2	NA	109	NA	8.680331929
45233	36.6	2	2	51	3	3	2	1.36	2	129	2	NA	2	1	3	105	NA	8.820625574
50057	35.81	2	1	51	3	5	3	3.71	2	102	2	NA	2	2	NA	102	NA	8.556798446
45234	34.93	2	2	51	4	4	3	1.63	2	99	2	NA	2	2	NA	102	NA	8.526945483
49299	29.18	2	1	51	4	4	1	1.98	2	102	2	NA	1	1	1	96	NA	8.496173824
50664	23.23	2	1	51	3	2	1	3.92	2	108	2	NA	2	1	1	94	NA	8.532278829
42284	24.13	2	2	51	1	1	1	3.4	2	97	2	NA	2	1	2	93	NA	8.414163291
51200	26.18	1	1	51	3	5	1	5	2	104	2	NA	2	2	NA	92	NA	8.473032296
50552	27.98	1	1	51	3	2	3	5	2	100	2	NA	2	2	3	88	NA	8.38935982
45505	22.04	2	2	51	3	5	3	5	2	100	2	NA	2	1	3	87	NA	8.377931124
44886	20.31	1	1	51	5	3	1	1.96	2	94	2	NA	1	1	1	77	NA	8.193953024
43999	NA	2	2	51	1	2	1	0.48	1	348	2	NA	2	2	NA	73	NA	9.44951474
49103	19.76	2	2	51	1	4	3	3.92	2	92	2	NA	2	2	NA	56	NA	7.853993087
42004	33.05	1	1	52	1	3	1	5	2	127	2	NA	2	2	NA	1297	NA	11.31884909
47603	25.77	2	1	52	1	2	6	NA	1	284	2	NA	2	2	1	374	NA	10.88008286
50151	23.72	2	1	52	1	1	1	NA	2	95	2	NA	2	2	1	175	NA	9.025515685
48626	32.71	2	2	52	3	4	1	5	2	101	2	NA	2	2	NA	171	NA	9.063636893
46251	29.42	2	1	52	3	3	1	0.73	2	114	2	NA	2	2	1	159	NA	9.11195547
41988	23.95	2	2	52	3	2	1	0.97	2	95	2	NA	2	2	1	149	NA	8.864676017
43968	25.03	1	1	52	3	4	3	1.01	2	100	2	NA	2	2	3	148	NA	8.909235279
50049	37.68	2	2	52	4	2	3	1.7	2	103	2	NA	2	2	3	144	NA	8.911395107
45110	28.31	2	1	52	1	4	1	3.4	2	103	2	NA	1	1	3	139	NA	8.876055741
48058	32.72	2	2	52	1	4	1	NA	2	95	2	NA	2	2	NA	134	NA	8.758569511
42050	26.49	2	1	52	3	5	3	5	1	378	2	NA	2	2	NA	133	NA	10.13209614
49887	40.05	1	1	52	2	3	1	5	2	141	2	NA	2	1	NA	132	NA	9.138414632
48208	28.29	1	1	52	3	4	5	4.04	2	111	2	NA	2	1	2	132	NA	8.899184943
49021	27.71	2	1	52	2	1	4	NA	2	98	2	NA	2	2	NA	123	NA	8.704004653
47512	26.3	2	1	52	3	5	1	1.16	2	102	2	NA	2	2	3	121	NA	8.727616178
43293	28.12	2	2	52	1	1	1	2.42	2	108	2	NA	2	2	3	120	NA	8.776475789
49220	20.11	2	2	52	5	1	1	0.97	2	99	2	NA	2	1	NA	119	NA	8.681096163
42187	24.33	2	2	52	4	3	2	1.96	2	89	2	NA	2	2	1	119	NA	8.574612682
49136	24.08	2	1	52	4	3	1	1.79	2	128	2	NA	2	2	2	104	NA	8.803273983
41479	27.56	2	1	52	1	1	1	2.2	2	113	2	NA	2	1	NA	99	NA	8.629360488
50985	30.79	1	1	52	2	4	1	2.82	2	97	2	NA	2	1	NA	99	NA	8.476683648
50229	29.04	2	1	52	4	5	4	0.98	2	99	2	NA	2	1	NA	94	NA	8.445267452
48133	36.26	1	1	52	3	3	1	0.5	1	143	2	NA	2	2	NA	93	NA	8.802296943
43195	24.1	1	2	52	4	5	5	1.66	2	99	2	NA	2	2	NA	92	NA	8.423761247
43415	34.21	1	1	52	3	3	1	5	1	285	2	NA	2	2	NA	91	NA	9.470201506
47366	32.53	1	2	52	4	4	1	NA	2	96	2	NA	2	2	NA	86	NA	8.325548307
48755	19.99	2	2	52	5	5	1	0.88	2	93	2	NA	2	2	NA	77	NA	8.183257734
43865	30.05	2	2	52	4	4	4	NA	2	86	2	NA	2	2	NA	73	NA	8.051659557
50889	35.67	2	1	52	4	3	6	3.92	2	105	2	NA	2	1	3	69	NA	8.194919674
48726	27.31	2	1	52	3	3	3	4.25	2	98	2	NA	1	2	1	54	NA	7.880804345
44738	29.38	2	1	52	2	3	1	1.71	3	179	2	NA	2	2	NA	51	NA	8.426064258
45573	18.11	2	2	52	3	4	1	1.16	2	95	2	NA	2	2	NA	51	NA	7.792555344
49410	27.64	2	1	53	3	4	1	4.62	2	106	2	NA	2	2	NA	370	NA	9.883794919
44305	26.36	2	1	53	3	4	1	4.75	2	98	2	NA	2	1	1	210	NA	9.238927829
49052	23.64	2	1	53	3	4	1	5	2	110	2	NA	1	1	3	209	NA	9.349667437
43910	28.2	2	1	53	1	1	1	1.16	2	110	2	NA	2	2	3	198	NA	9.295600216
48716	26.52	1	1	53	5	3	1	5	2	111	2	NA	2	2	3	194	NA	9.28424118
45850	22.35	2	2	53	5	1	1	5	2	96	2	NA	2	2	NA	178	NA	9.052984561
43980	26.57	2	1	53	1	2	1	0.7	2	96	2	NA	2	1	3	162	NA	8.958797346
48642	28.37	2	1	53	2	3	1	1.18	1	305	2	NA	1	2	1	158	NA	10.08975963
43283	25.3	2	1	53	1	1	1	NA	2	96	2	NA	2	1	3	156	NA	8.921057018
46591	27.52	1	1	53	1	5	1	NA	2	110	2	NA	2	2	1	153	NA	9.037771107
42527	32.26	1	2	53	2	2	1	NA	2	112	2	NA	2	2	NA	150	NA	9.035986985
42045	26.3	2	1	53	3	4	3	5	2	96	2	NA	2	1	3	150	NA	8.881836305
47814	30.15	2	1	53	3	2	3	5	1	170	2	NA	1	1	1	147	NA	9.433083843
44782	23.65	2	1	53	2	5	1	5	2	95	2	NA	2	2	3	143	NA	8.823574341
42592	28.44	2	2	53	1	3	1	2.04	2	102	2	NA	2	2	1	139	NA	8.866299566
51371	27.25	2	1	53	1	4	1	3.57	2	125	2	NA	2	1	1	130	NA	9.002701007
44617	33.6	1	2	53	4	5	1	5	2	104	2	NA	2	2	3	130	NA	8.818778169
47325	27.47	2	1	53	3	4	5	5	2	107	2	NA	2	2	3	129	NA	8.839494058
47377	23.31	2	1	53	5	5	1	1.39	1	107	2	NA	2	2	3	121	NA	8.775472199
43190	25.11	2	1	53	1	1	1	2.12	2	94	2	NA	2	1	3	112	NA	8.568646473
50477	26.1	1	2	53	3	3	1	4.5	2	95	2	NA	1	2	NA	98	NA	8.44569719
42850	25.65	2	1	53	3	2	1	4.5	1	164	2	NA	2	1	1	91	NA	8.917578754
45973	23.54	2	1	53	2	1	4	1.44	2	124	2	NA	2	2	NA	81	NA	8.52158354
44732	26.71	2	2	53	2	5	6	NA	2	115	2	NA	2	2	1	77	NA	8.39559037
47602	20.14	2	2	53	5	4	1	1.39	2	111	2	NA	2	2	NA	74	NA	8.320448114
44578	26.13	1	1	53	3	3	4	3.39	1	236	2	NA	2	2	1	64	NA	8.929567708
41919	24.88	2	2	53	1	4	1	4.09	2	116	2	NA	2	2	NA	64	NA	8.219326094
49435	NA	2	2	53	4	4	1	4.37	2	84	2	NA	2	2	NA	62	NA	7.864804003
[truncated: 12,818 more rows]
